# Supplementary material for: Impact of Acid Hydrolysis on Morphology, Rheology, Mechanical Properties, and Processing of Thermoplastic Starch
Source: Polymers (Basel). 2025 May 11;17(10):1310. doi: 10.3390/polym17101310 (PMC12115267; doi:10.3390/polym17101310)
Supplement: Supplementary file 1 [file polymers-17-01310-s001.zip]

Archive with 1 entries (1 files):
- polymers-3600927-supplementary.xlsx
