# Supplementary material for: Impact of Acid Hydrolysis on Morphology, Rheology, Mechanical Properties, and Processing of Thermoplastic Starch
Source: Polymers (Basel). 2025 May 11;17(10):1310. doi: 10.3390/polym17101310 (PMC12115267; doi:10.3390/polym17101310)
Supplement: Supplementary file 1 [file polymers-17-01310-s001.zip › polymers-3600927-supplementary.xlsx]

## Sheet: DMTA
Supplementery Information :: Averaged resultst of all experimental data used for publication
Data S1 :: DMTA data for Fig.4 in the main text = DMTA, temperature sweep
* the values of G1, G2 and tanDelta represent averages of 2 independent menasurements (two sets of samples; each set measured once, repeated in case of suspicious/outlying results)
Temp [C]	G1 [Pa]				G2 [Pa]				tanDelta []
Temp	G1_0min_ave	G1_15min_ave	G1_30min_ave	G1_60min_ave	G2_0min_ave	G2_15min_ave	G2_30min_ave	G2_60min_ave	tanD_0min_ave	tanD_15min_ave	tanD_30min_ave	tanD_60min_ave
-90.069	6422910000	6333185000	6.41462e+09	6649870000	138276000	131652000	127344000	125062000	0.02042	0.020785	0.0198633	0.01881
-88.945	6430610000	6342465000	6423180000	6661460000	142360500	137064500	1.32268e+08	133170000	0.02107	0.02161	0.0205967	0.01999
-87.867	6406510000	6317005000	6398900000	6635040000	147912000	143146000	137599000	139756000	0.02213	0.02266	0.0215	0.02106
-86.846	6379145000	6291440000	6.37082e+09	6607390000	156123500	150446500	1.45365e+08	145771000	0.02343	0.023915	0.0228167	0.02206
-85.798	6348920000	6263770000	6.34363e+09	6580970000	165188000	157896000	1.53773e+08	153337000	0.024835	0.02521	0.0242333	0.0233
-84.784	6320110000	6233430000	6309660000	6549150000	173463500	165938000	163139000	163515000	0.02629	0.02662	0.0258533	0.02497
-83.804	6288145000	6202615000	6279800000	6518860000	183810000	174876000	1.72196e+08	169979000	0.02797	0.028195	0.0274133	0.02608
-82.774	6255410000	6168965000	6246840000	6487810000	193442500	184439500	181784000	179252000	0.02965	0.0299	0.0290867	0.02763
-81.768	6219690000	6136080000	6.21244e+09	6452570000	204185500	195395500	1.93378e+08	192420000	0.03176	0.031845	0.0311133	0.02982
-80.791	6179220000	6100150000	6.17325e+09	6414140000	216963000	208184500	2.03833e+08	202306000	0.033745	0.03413	0.0330033	0.03154
-79.781	6135820000	6058775000	6.13422e+09	6374120000	232423000	220831500	2.17771e+08	219312000	0.036665	0.03645	0.0354767	0.03441
-78.789	6092605000	6014155000	6092610000	6335200000	246376000	233259500	2.31118e+08	233377000	0.03926	0.038785	0.0379067	0.03684
-77.799	6042930000	5968190000	6.04496e+09	6288440000	262793000	249141000	2.45856e+08	246317000	0.042265	0.041745	0.0406433	0.03917
-76.791	5989320000	5917585000	5997530000	6237170000	279536000	263463000	2.61147e+08	263013000	0.04537	0.044525	0.04351	0.04217
-75.814	5932025000	5865320000	5.94141e+09	6184640000	299647500	281673000	2.78327e+08	277338000	0.04877	0.04803	0.04681	0.04484
-74.802	5867380000	5803575000	5.88382e+09	6127290000	320656500	301472000	2.98575e+08	298464000	0.053125	0.05195	0.0507	0.04871
-73.785	5797385000	5740540000	5820870000	6064960000	342627500	321652000	3.19021e+08	318816000	0.05744	0.056035	0.0547633	0.05257
-72.794	5719230000	5668030000	5.75021e+09	5994080000	369380000	344716500	3.41192e+08	339737000	0.062595	0.06082	0.05929	0.05668
-71.775	5633215000	5589960000	5.67245e+09	5916990000	393314500	368538000	3.64396e+08	364209000	0.067835	0.065935	0.0641933	0.06155
-70.798	5542125000	5504955000	5592310000	5833380000	420990500	393859000	388862000	391616000	0.07399	0.07156	0.06949	0.06713
-69.804	5438955000	5413135000	5.49814e+09	5744790000	450317500	421048500	4.15519e+08	416185000	0.08053	0.0778	0.0755367	0.07245
-68.811	5326735000	5309180000	5398990000	5640370000	480227500	449678000	4.44756e+08	446662000	0.08798	0.084715	0.08235	0.07919
-67.8	5206620000	5199210000	5.2873e+09	5530840000	513044000	479656500	472146000	476683000	0.09614	0.09228	0.0892933	0.08619
-66.8	5072890000	5074705000	5169050000	5410420000	543047000	510116000	502588000	506684000	0.10454	0.10055	0.0972467	0.09365
-65.804	4930400000	4942240000	5043210000	5278960000	572400500	540770000	531685000	538854000	0.113545	0.109455	0.10547	0.10208
-64.808	4776075000	4800330000	4.899e+09	5135440000	602819500	570451000	5.60779e+08	572005000	0.123825	0.11889	0.114557	0.11138
-63.805	4613140000	4646325000	4.74928e+09	4981650000	629981000	599313500	5.89431e+08	600572000	0.134035	0.129045	0.124233	0.12056
-62.82	4443310000	4484600000	4.59067e+09	4820740000	655704500	625126500	616704000	629326000	0.14486	0.13946	0.134523	0.13055
-61.805	4263730000	4316095000	4.42367e+09	4643940000	677028000	649145000	6.40288e+08	657193000	0.15612	0.150485	0.14498	0.14152
-60.807	4080520000	4136560000	4.25134e+09	4462740000	692449000	668280000	6.60846e+08	679487000	0.167195	0.16165	0.15576	0.15226
-59.849	3890535000	3949065000	4.07249e+09	4274680000	704910000	684567000	6.74849e+08	698629000	0.178665	0.173445	0.16609	0.16343
-58.837	3695920000	3762250000	3880420000	4079040000	711475000	695921000	686906000	713235000	0.19	0.185075	0.17747	0.17485
-57.838	3504700000	3571775000	3693560000	3881590000	713566500	699202500	692968000	720102000	0.20048	0.19587	0.18812	0.18552
-56.807	3313915000	3382645000	3507100000	3679370000	706830000	699874500	6.93474e+08	725074000	0.210785	0.20702	0.198293	0.19706
-55.78	3129565000	3194045000	3321070000	3474830000	696420000	692096500	6.8831e+08	719989000	0.22013	0.2168	0.20787	0.2072
-54.833	2946750000	3011115000	3.13914e+09	3285440000	679721500	680310500	6.77745e+08	709342000	0.228245	0.22605	0.21654	0.21591
-53.831	2771630000	2833100000	2.95883e+09	3096450000	657039500	661259500	6.6302e+08	695998000	0.235165	0.233515	0.224713	0.22477
-52.829	2603950000	2663160000	2.7815e+09	2912490000	631994000	639811000	6.40519e+08	673409000	0.240595	0.240355	0.230947	0.23121
-51.834	2448050000	2502410000	2.62003e+09	2737610000	604004500	613329500	6.17964e+08	649973000	0.245145	0.245185	0.236447	0.23742
-50.843	2296620000	2349475000	2.46261e+09	2570620000	571628000	583948500	5.90828e+08	621239000	0.24774	0.24863	0.24048	0.24167
-49.797	2160140000	2206595000	2.31688e+09	2404390000	538810500	552951500	561218000	587580000	0.24832	0.25065	0.2427	0.24438
-48.821	2030595000	2067775000	2179010000	2259820000	505434000	517150500	529632000	554372000	0.248075	0.25016	0.243453	0.24532
-47.839	1913155000	1946085000	2.05068e+09	2127530000	473053500	483153000	497588000	521628000	0.24657	0.248315	0.24295	0.24518
-46.824	1806840000	1834480000	1.93383e+09	2001770000	439808000	449661000	4.65313e+08	485457000	0.24258	0.24516	0.24084	0.24251
-45.839	1707205000	1733690000	1.82713e+09	1888860000	405434500	416073500	433280000	452262000	0.238335	0.24001	0.23726	0.23944
-44.86	1615555000	1638035000	1728440000	1784600000	375403500	383969500	402565000	420915000	0.23315	0.234415	0.23296	0.23586
-43.834	1536020000	1554260000	1637200000	1690290000	345360500	354902500	3.72771e+08	388408000	0.22643	0.22833	0.227683	0.22979
-42.827	1462015000	1477920000	1.56044e+09	1603740000	317318000	325714000	3.45243e+08	358155000	0.219335	0.22037	0.22113	0.22333
-41.824	1397935000	1410775000	1484480000	1526450000	293175000	298882000	319681000	329567000	0.212155	0.211825	0.21524	0.2159
-40.818	1336660000	1349245000	1.41669e+09	1455820000	269930000	274638000	2.94e+08	302869000	0.20426	0.20351	0.207363	0.20804
-39.84	1283345000	1293140000	1355420000	1394390000	247945500	251644500	2.71596e+08	280087000	0.19665	0.194565	0.200193	0.20087
-38.822	1233880000	1243090000	1.29871e+09	1334890000	228350500	231956000	2.50724e+08	255851000	0.188035	0.18656	0.19287	0.19166
-37.792	1187795000	1197485000	1.24915e+09	1282810000	210340500	214102000	2.31327e+08	235952000	0.18038	0.178765	0.185013	0.18393
-36.819	1148860000	1156370000	1203320000	1235070000	193900000	196903500	214244000	218038000	0.17309	0.17024	0.177817	0.17654
-35.823	1111500000	1119530000	1159940000	1191980000	179298500	180458000	1.98356e+08	200644000	0.165505	0.161155	0.170793	0.16833
-34.844	1078395000	1085890000	1.12178e+09	1152400000	165470000	166783500	1.83586e+08	186253000	0.15841	0.153565	0.163443	0.16162
-33.813	1046621500	1052780000	1.08621e+09	1115710000	153853500	154270500	1.70889e+08	172246000	0.15229	0.146515	0.15718	0.15438
-32.823	1017762000	1024355000	1053282000	1083220000	143487500	143232000	1.58778e+08	160401000	0.14663	0.13981	0.150603	0.14808
-31.811	990221500	997698000	1022896000	1051520000	133401000	133202500	1.48117e+08	149043000	0.140665	0.1335	0.144667	0.14174
-30.827	965175500	972900500	9.93529e+08	1022150000	125895500	124102000	1.38681e+08	139692000	0.13624	0.127555	0.13951	0.13666
-29.83	941967500	949837000	967683000	996147000	117315000	116971500	130222000	130429000	0.130555	0.12315	0.134517	0.13093
-28.82	919887500	928254500	9.42656e+08	970972000	111086000	109930000	1.22402e+08	122136000	0.126755	0.118435	0.129807	0.12579
-27.822	899438000	907757500	9.20096e+08	946465000	104258000	103615500	1.16183e+08	115253000	0.122135	0.11415	0.126253	0.12177
-26.816	878701500	888012500	8.97147e+08	924535000	99865650	98544250	1.09426e+08	109167000	0.119285	0.110985	0.121997	0.11808
-25.837	859943000	869767000	876737000	904127000	95716450	92534850	1.04076e+08	103978000	0.11743	0.1064	0.118787	0.115
-24.831	841202500	851441000	8.56896e+08	884357000	91978050	89514350	99435700	98798900	0.114945	0.105145	0.116077	0.11172
-23.821	823820000	833658500	8.37748e+08	865446000	88296800	85799500	94973700	94394700	0.11275	0.10294	0.113477	0.10907
-22.847	806984500	818171000	819803000	846537000	85079950	82702900	9.10526e+07	91490600	0.11145	0.101105	0.111263	0.10808
-21.835	789915000	801574000	8.0256e+08	829623000	82478350	80532300	8.85626e+07	88202700	0.11043	0.100485	0.110523	0.10632
-20.88	773808000	786487000	7.84652e+08	811437000	79426850	78073100	8.49501e+07	85420300	0.10933	0.09929	0.108477	0.10527
-19.848	758452500	770438000	768532000	795988000	77783900	76016500	82562000	82591800	0.10862	0.09869	0.107733	0.10376
-18.835	742712500	755957500	7.5218e+08	779190000	77042000	73632150	8.01499e+07	79907600	0.108545	0.09742	0.106893	0.10255
-17.843	727872500	741339500	7.36959e+08	763118000	75026300	72625500	78485900	78890100	0.10937	0.097985	0.106873	0.10338
-16.845	712480500	726172500	7.21697e+08	747998000	74232300	71313100	7.70509e+07	77450700	0.10968	0.098215	0.107197	0.10354
-15.788	696991500	712876500	7.06792e+08	732376000	73005850	70495950	75274500	76059400	0.110115	0.098905	0.106987	0.10385
-14.84	682532000	698387000	691782000	717648000	72441700	70292750	73932000	74574500	0.11158	0.10066	0.10747	0.10391
-13.855	667933000	683764500	6.76485e+08	702489000	71790650	69138550	7.29597e+07	73755500	0.112925	0.10113	0.108527	0.10499
-12.822	653586000	670003000	6.62465e+08	688080000	71348950	69284850	7.2403e+07	72804200	0.11498	0.10342	0.110013	0.10581
-11.822	638434500	655777000	6.47793e+08	673397000	71160850	68842500	7.19671e+07	72593100	0.11729	0.104985	0.11188	0.1078
-10.839	623796500	642308500	633140000	658092000	70976950	68613850	7.12671e+07	72436600	0.11993	0.106835	0.11345	0.11007
-9.844	608746500	627460000	6.18552e+08	643249000	70840300	68919950	7.08041e+07	72215500	0.12287	0.109845	0.115433	0.11227
-8.822	593571500	613026500	604025000	627606000	70727350	68751200	70934000	71749800	0.125615	0.112155	0.1185	0.11432
-7.845	579086500	598846000	5.89793e+08	613525000	70845300	68939500	7.0933e+07	72535200	0.129705	0.11512	0.121463	0.11823
-6.871	564205500	584258000	575401000	599228000	71062250	68864650	7.07054e+07	72153600	0.13353	0.11787	0.12422	0.12041
-5.844	549033500	570056500	5.59934e+08	583906000	71278350	69423050	70734800	72625100	0.137545	0.12178	0.127807	0.12438
-4.807	533601000	554962500	5.44933e+08	568597000	71070750	69967300	70887800	72488800	0.141655	0.126075	0.131747	0.12749
-3.877	518306000	539964500	5.30648e+08	553653000	71812250	70073850	71291400	72705300	0.146915	0.129775	0.13623	0.13132
-2.83	502806500	525171500	5.15439e+08	538117000	72190950	70769550	71347100	73672400	0.153055	0.134755	0.14047	0.13691
-1.871	487618500	510012000	500491000	522824000	72232100	71193150	7.17343e+07	73942400	0.15804	0.139585	0.145587	0.14143
-0.843	470892000	494358000	4.84911e+08	506400000	72526050	71517650	72153000	74216000	0.164185	0.14466	0.1513	0.14656
0.142	455370500	478784500	469406000	491035000	73035800	71871650	7.24859e+07	74621300	0.17127	0.15011	0.157197	0.15197
1.156	439437500	463069000	4.54435e+08	474634000	73015450	72687500	7.24977e+07	75625300	0.17834	0.15696	0.162667	0.15933
2.139	423459500	447131000	4.39019e+08	458969000	73385400	72686550	72876800	75848500	0.18611	0.16256	0.169523	0.16526
3.157	407011000	430972500	4.2364e+08	442298000	73503700	73080250	73161600	76128100	0.193965	0.16957	0.17659	0.17212
4.178	390570500	414988000	406980000	425452000	73605550	73586500	7.35965e+07	76387900	0.20214	0.177315	0.185153	0.17955
5.157	374333500	398755000	3.91289e+08	408530000	73718850	73840000	73493000	76456300	0.21169	0.185175	0.192707	0.18715
6.148	358377500	382003000	3.75622e+08	391833000	73429200	73833300	7.34376e+07	76809300	0.220665	0.193275	0.20091	0.19603
7.15	341916500	365739000	3.59526e+08	375580000	73242450	73752500	7.33655e+07	76752400	0.23047	0.20165	0.210023	0.20436
8.189	325782500	348750500	3.43462e+08	357805000	72811750	73764350	7.3115e+07	76691700	0.241135	0.21151	0.219573	0.21434
9.13	309528500	332180000	327148000	341222000	72126400	73866100	7.28719e+07	76351100	0.25133	0.222365	0.230003	0.22376
10.129	293129000	315790000	3.11235e+08	324502000	71249750	73570500	72531900	75871400	0.262875	0.23297	0.24109	0.23381
11.15	277714500	299138000	2.95389e+08	307360000	70664050	72820200	7.18417e+07	75419800	0.27467	0.24343	0.2521	0.24538
12.167	261912000	282542500	2.80015e+08	290384000	69351000	72139550	7.10985e+07	74385000	0.28623	0.25532	0.2638	0.25616
13.176	246478000	266512000	2.64017e+08	273873000	68127200	71501900	6.99769e+07	73328900	0.297875	0.26828	0.275813	0.26775
14.148	231187000	250547500	2.48498e+08	257351000	66834600	70569350	68697500	72401100	0.312045	0.281655	0.288193	0.28133
15.152	215964000	234865500	2.33154e+08	241580000	64959700	69175500	6.73726e+07	71013400	0.325305	0.29453	0.30172	0.29395
16.133	202137000	219222500	2.18499e+08	225855000	63396950	67703700	65946700	69341500	0.338345	0.308835	0.315527	0.30702
17.155	188022000	204079500	2.03929e+08	210484000	61506850	66372750	6.4278e+07	67494500	0.351455	0.32523	0.32977	0.32066
18.127	174289500	189081000	189348000	195779000	59421950	64392000	6.22349e+07	65482200	0.364765	0.340555	0.344353	0.33447
19.143	161641500	174657000	176304000	181087000	57196100	62096900	6.02931e+07	63265100	0.378245	0.355555	0.358273	0.34936
20.171	149342500	160919500	1.63307e+08	167344000	54885300	59906450	5.79983e+07	60668200	0.389945	0.372305	0.372173	0.36254
21.202	137646450	147946500	150535000	153941000	52226250	57503650	5.55133e+07	58099900	0.402475	0.388715	0.38641	0.37742
22.142	126361700	135287000	1.38709e+08	142082000	49616800	54763650	5.29622e+07	55439600	0.413235	0.404885	0.39965	0.3902
23.202	115956650	123424500	127298400	129909000	46945300	51918650	5.03737e+07	52388900	0.423405	0.42082	0.413527	0.40327
24.113	106278250	112454000	1.16996e+08	119476000	44393550	49176750	4.78204e+07	49568200	0.43285	0.43756	0.425747	0.41488
25.133	97168050	102111550	1.0701e+08	109203000	41699500	46198150	4.49366e+07	46601000	0.44142	0.452745	0.43648	0.42673
26.166	88818150	92403200	9.76579e+07	99625300	39037050	43099850	4.22274e+07	43682100	0.449425	0.466865	0.4479	0.43846
27.171	81238800	83642300	89169500	90736900	36455950	40222400	3.94966e+07	40693800	0.455215	0.481485	0.45707	0.44848
28.185	74030100	75676450	8.14314e+07	82856200	33918150	37329150	3.68388e+07	37753200	0.46026	0.49413	0.465217	0.45565
29.122	67630000	68513000	7.41979e+07	75937800	31438550	34407250	3.41988e+07	35132800	0.464165	0.503235	0.47163	0.46265
30.136	61807800	61955250	6.74672e+07	69279400	29073900	31671850	31672800	32532000	0.467275	0.51248	0.478673	0.46958
31.123	56441550	56023900	6.16078e+07	63226300	26918800	29042850	2.92325e+07	29899400	0.46957	0.5199	0.48183	0.4729
32.171	51662600	50806000	5.63063e+07	57719600	24745300	26605800	27002200	27598800	0.47084	0.525295	0.485357	0.47815
33.141	47351150	46089300	5.12543e+07	52867300	22827800	24265400	24817400	25357300	0.471545	0.52835	0.488733	0.47964
34.152	43381000	41916850	46997200	48515600	21027800	22164600	2.28573e+07	23306700	0.47127	0.530715	0.48938	0.4804
35.384	39175500	37709650	4.26058e+07	44085500	18982550	19947650	2.08053e+07	21250100	0.471035	0.531005	0.490347	0.48202
37.18	34424400	33022200	37675700	39045800	16701150	17442300	18473600	18865100	0.471475	0.53055	0.491377	0.48315
38.734	30073950	28842400	3.35476e+07	34663100	14603800	15201500	16477700	16750500	0.47182	0.529445	0.491567	0.48324
39.071	28231200	27052850	3.15355e+07	32394800	13725000	14252150	15528380	15695200	0.47328	0.52924	0.49248	0.4845
39.383	27154600	25868950	3.01241e+07	30950900	13211950	13600550	14823740	15047300	0.474405	0.528035	0.491973	0.48617
39.891	26243700	24953650	2.88316e+07	29669700	12731850	13080000	14184330	14425400	0.474235	0.526335	0.49163	0.4862
40.737	25299100	23766950	27188500	28100500	12263625	12398950	1.3347e+07	13672900	0.4746	0.523605	0.490503	0.48657
41.852	23996400	22284150	2.53095e+07	26202900	11613850	11593600	1.24136e+07	12750000	0.474785	0.522085	0.48998	0.48659
43.042	22425150	20632250	23418400	24134400	10819735	10694800	11494050	11795500	0.475975	0.519985	0.490517	0.48874
44.108	20815950	19094800	21689700	22300300	10057705	9900655	1.0649e+07	10950600	0.47863	0.52009	0.490973	0.49105
45.109	19381100	17714100	2.01237e+07	20658700	9411695	9211860	9929840	10195700	0.481915	0.521495	0.493643	0.49353
46.125	18050550	16444900	1.87006e+07	19108800	8801245	8586665	9.28113e+06	9516980	0.486185	0.523535	0.496857	0.49804
47.138	16841350	15292500	1.74033e+07	17685700	8275885	8032580	8694500	8897280	0.491715	0.526605	0.500423	0.50308
48.144	15732000	14240400	16214000	16410400	7798510	7537825	8163590	8366280	0.497825	0.530595	0.50464	0.50982
49.139	14710550	13277300	1.51341e+07	15240100	7363745	7094650	7.69919e+06	7866070	0.504575	0.535505	0.510253	0.51614
50.147	13771150	12382000	14140000	14150900	6976410	6693225	7.26097e+06	7400010	0.511545	0.541755	0.515523	0.52294
51.151	12888800	11564200	13217280	13151700	6606225	6325785	6870940	6984680	0.519535	0.54814	0.522073	0.53108
52.144	12083700	10807500	1.2366e+07	12248500	6272045	5996110	6.51223e+06	6597780	0.52748	0.555935	0.529363	0.53866
53.166	11337085	10121580	11595690	11398200	5972375	5690350	6.18078e+06	6246410	0.537205	0.563255	0.53616	0.54802
54.164	10644455	9471180	1.08674e+07	10652000	5686445	5408580	5.88428e+06	5920260	0.54525	0.57211	0.54505	0.55579
55.147	10001290	8865220	1.02012e+07	9948330	5420885	5138440	5600510	5622360	0.554165	0.58065	0.552993	0.56516
56.161	9409020	8317710	9.57717e+06	9290780	5183440	4899795	5.33227e+06	5338960	0.56439	0.590025	0.56135	0.57465
57.149	8854400	7801225	9.01899e+06	8691390	4947870	4674440	5.08546e+06	5070120	0.5729	0.60021	0.568793	0.58335
58.157	8343855	7324055	8.48865e+06	8151440	4739025	4462390	4.85919e+06	4832330	0.582805	0.610245	0.57792	0.59282
59.152	7878685	6893945	8.00415e+06	7667710	4530370	4266440	4642390	4607730	0.590605	0.61989	0.58596	0.60093
60.16	7442755	6500870	7559310	7218380	4346945	4079990	4442070	4394240	0.599585	0.628575	0.594083	0.60876
61.143	7060400	6131745	7.15359e+06	6820630	4171360	3904270	4.25495e+06	4209230	0.607945	0.637715	0.601627	0.61713
62.157	6708610	5805720	6.78731e+06	6455630	4007380	3745470	4078400	4026850	0.614355	0.646185	0.608277	0.62377
63.153	6381850	5501645	6.44835e+06	6138730	3855865	3589860	3914900	3854460	0.61988	0.65358	0.614693	0.62789
64.163	6092555	5227340	6.13793e+06	5853510	3710985	3446825	3.75837e+06	3705810	0.62544	0.6605	0.62037	0.63309
65.159	5827625	4976070	5.86414e+06	5596510	3577750	3310005	3.61496e+06	3562470	0.629245	0.666425	0.62499	0.63655
66.17	5598255	4756560	5.61415e+06	5366260	3454925	3187275	3.4787e+06	3430710	0.632295	0.67143	0.62854	0.63931
67.169	5392570	4546755	5.38706e+06	5175130	3344750	3069685	3.35271e+06	3316010	0.63433	0.676695	0.631753	0.64076
68.142	5211165	4359800	5.18707e+06	5001570	3238040	2957580	3.23474e+06	3204340	0.634645	0.68025	0.633403	0.64067
69.165	5043085	4183900	5.00366e+06	4841700	3139425	2852225	3.12333e+06	3104460	0.635185	0.68398	0.63451	0.64119
70.169	4897050	4017280	4837490	4696690	3050975	2750430	3.02066e+06	3009780	0.635335	0.687545	0.635353	0.64083
71.159	4751270	3860370	4.68514e+06	4570580	2965075	2653180	2.92275e+06	2923720	0.63498	0.691025	0.635443	0.63968
72.172	4614825	3713925	4548500	4436120	2881975	2557050	2.83299e+06	2839890	0.63509	0.69327	0.63535	0.64017
73.157	4484585	3574515	4421580	4306510	2807405	2463365	2747150	2758280	0.63592	0.695205	0.63449	0.64049
74.16	4346440	3441440	4.30997e+06	4171470	2724545	2369525	2.66653e+06	2671090	0.636065	0.695995	0.63217	0.64032
75.164	4206075	3313985	4.20904e+06	4039510	2643695	2277540	2593810	2593650	0.63795	0.696205	0.629833	0.64207
76.156	4058920	3206155	4.11225e+06	3903160	2563950	2200940	2522950	2514770	0.64015	0.69652	0.62714	0.64429
77.165	3905210	3114530	4021190	3762990	2475155	2127100	2.45226e+06	2426850	0.64083	0.69354	0.62365	0.64493
78.162	3749115	3032440	3936850	3626770	2381425	2062595	2386560	2350990	0.64194	0.69038	0.62025	0.64823
79.148	3593470	2954585	3861300	3496010	2286985	1995790	2322790	2265300	0.64128	0.68517	0.615823	0.64797
80.159	3442760	2880885	3.7816e+06	3370730	2191420	1934500	2.25662e+06	2182970	0.6401	0.680665	0.610953	0.64763
81.15	3293395	2809630	3704690	3251810	2096075	1874830	2.19433e+06	2100460	0.63783	0.67561	0.6066	0.64594
82.16	3159355	2742385	3.62985e+06	3128330	2005165	1814190	2.13502e+06	2023470	0.636775	0.66923	0.602247	0.64682
83.155	3040805	2674895	3.55249e+06	3015540	1918585	1756620	2074720	1937950	0.631645	0.66352	0.597687	0.64265
84.131	2927625	2609790	3471340	2910670	1835795	1699025	2011140	1864510	0.62748	0.657305	0.592463	0.64058
85.157	2822140	2544270	3.38802e+06	2821680	1754660	1640265	1948360	1795810	0.621525	0.64998	0.587263	0.63643
86.153	2724100	2476440	3.30884e+06	2761190	1677930	1582650	1886810	1736020	0.61338	0.643665	0.58154	0.62872
87.151	2641635	2416195	3.22935e+06	2705390	1610440	1526330	1.82768e+06	1686070	0.606305	0.63559	0.575743	0.62323
88.168	2574940	2364310	3.14372e+06	2653050	1552415	1474630	1.7649e+06	1634790	0.59887	0.627215	0.569583	0.61619
89.135	2518655	2318835	3053400	2607240	1497075	1424785	1.69955e+06	1586630	0.59127	0.617525	0.563247	0.60855
90.167	2468460	2274925	2957020	2563340	1445160	1376330	1.63074e+06	1541200	0.58261	0.60773	0.556707	0.60125
91.163	2419030	2232450	2.85942e+06	2516210	1396335	1330915	1563070	1491870	0.573655	0.598765	0.550667	0.5929
92.153	2368235	2190215	2.76363e+06	2475130	1348050	1286065	1495230	1451640	0.566615	0.589525	0.543757	0.58649
93.153	2329430	2148695	2664120	2434110	1306910	1240885	1427100	1411610	0.55881	0.579705	0.537593	0.57993
94.161	2283000	2107145	2.56858e+06	2398600	1260360	1198720	1.36021e+06	1373150	0.55053	0.5708	0.530713	0.57248
95.144	2240130	2064705	2.47763e+06	2363110	1218155	1155235	1.29496e+06	1339410	0.54366	0.561185	0.52319	0.5668
96.166	2197490	2024685	2.38296e+06	2333230	1180405	1114115	1.23461e+06	1302380	0.53596	0.551735	0.51798	0.55819
97.147	2155855	1985410	2.31434e+06	2302940	1137150	1079255	1184310	1274550	0.5287	0.54494	0.511303	0.55344
98.153	2118325	1950985	2.25652e+06	2273400	1102140	1041510	1.13999e+06	1238130	0.52081	0.53495	0.50462	0.54461
99.149	2079075	1915505	2.20793e+06	2245270	1066060	1004915	1.0988e+06	1209600	0.51412	0.52559	0.497053	0.53873
100.16	2044545	1881860	2.16015e+06	2220320	1034030	974311	1061739	1182470	0.507785	0.518625	0.490863	0.53257
101.153	2010635	1851650	2118890	2199630	1001926	943434	1.02648e+06	1154190	0.500365	0.510315	0.48383	0.52472
102.151	1976645	1819785	2082770	2178600	971331	912992	994809	1131190	0.49402	0.50243	0.47698	0.51923
103.15	1948470	1791950	2.04838e+06	2159190	942480	886500	963708	1103550	0.48671	0.49539	0.469873	0.51109
104.164	1918495	1764185	2014770	2140580	915234	859547	935350	1080750	0.48014	0.487815	0.46366	0.50489
105.16	1892725	1736160	1983400	2126650	893374	833414	908886	1059630	0.475	0.480555	0.457697	0.49826
106.162	1865475	1713725	1.9525e+06	2107760	867983	808568	882544	1037890	0.469175	0.47234	0.451477	0.49241
107.14	1840815	1687475	1.92446e+06	2093590	843700	790532	856734	1014430	0.461605	0.468905	0.44466	0.48454
108.153	1817075	1663450	1.90083e+06	2078840	823068	768590	834092	995609	0.456785	0.46249	0.43834	0.47893
109.161	1794235	1640675	1.87565e+06	2060890	803684	750024	815200	979209	0.4521	0.45762	0.434083	0.47514
110.153	1771120	1619120	1.85116e+06	2051640	783431	728678	795419	963609	0.446855	0.450495	0.429157	0.46968
111.148	1750030	1600450	1.82747e+06	2036590	766096	712185	776155	945119	0.442105	0.445405	0.424153	0.46407
112.164	1725515	1579890	1806660	2020290	748018	694259	758571	928025	0.43799	0.43986	0.419323	0.45935
113.172	1705425	1558480	1.78462e+06	2009810	729680	679010	741204	912891	0.432675	0.43609	0.414787	0.45422
114.141	1684160	1538195	1.76136e+06	1998470	717023	661906	723870	898757	0.430295	0.430745	0.410417	0.44972
115.151	1663105	1518490	1739110	1984310	701366	648714	710224	885694	0.426045	0.427645	0.407883	0.44635
116.159	1644225	1497120	1.72072e+06	1968160	687906	634482	695237	871185	0.4237	0.4242	0.403443	0.44264
117.164	1621470	1478005	1.69801e+06	1951070	673960	620634	681961	856943	0.42033	0.42035	0.401037	0.43922
118.142	1602835	1460690	1.67909e+06	1940750	661300	606988	668745	842011	0.41614	0.416	0.39769	0.43386
119.137	1581490	1442400	1.65592e+06	1920960	649734	594758	655733	829740	0.414355	0.412745	0.39535	0.43194
120.166	1561255	1425910	1.63706e+06	1905580	636764	583469	644410	817558	0.4122	0.40961	0.393027	0.42904
121.143	1538230	1404145	1.61645e+06	1889400	625576	572859	632974	806597	0.41046	0.40845	0.39101	0.4269
122.154	1519170	1386590	1595610	1870250	611658	560378	619179	794616	0.40723	0.40468	0.387447	0.42487
123.144	1498645	1368890	1.57524e+06	1852300	602699	550389	609885	781547	0.40639	0.402505	0.386557	0.42193
124.146	1477170	1350215	1.55557e+06	1832110	590138	540594	598213	767724	0.403575	0.40091	0.384007	0.41904
125.156	1455545	1332245	1.53452e+06	1808530	580460	531842	588183	758216	0.403785	0.399715	0.382667	0.41924
126.143	1436785	1313735	1.51405e+06	1785890	570038	518472	577412	746372	0.402765	0.39512	0.380713	0.41793
127.127	1414665	1295795	1.49232e+06	1765940	559349	510924	567755	735239	0.40078	0.394825	0.379813	0.41635
128.135	1392555	1277385	1.47299e+06	1741970	547635	501628	556490	722111	0.39884	0.39329	0.377143	0.41454
129.148	1372210	1258520	1452330	1720450	539838	489852	545299	709846	0.39847	0.389795	0.374837	0.41259
130.154	1350190	1243360	1430890	1693720	528804	483537	537546	697715	0.397075	0.38955	0.37503	0.41194
131.137	1329385	1224150	1.41275e+06	1670940	518160	472730	526263	686327	0.39551	0.386785	0.37187	0.41074
132.127	1309980	1207720	1.39294e+06	1647980	508998	467094	516272	672919	0.39401	0.387355	0.369983	0.40833
133.155	1289360	1190465	1.37288e+06	1622740	499542	456680	507373	658935	0.39217	0.38425	0.368917	0.40606
134.128	1269650	1173520	1352370	1601570	489762	448338	498510	647989	0.3907	0.382715	0.368053	0.40459
135.145	1250865	1157635	1335580	1574830	480919	440928	486491	639001	0.390645	0.38172	0.363557	0.40576
136.145	1230565	1139300	1.31472e+06	1549690	471036	433066	478878	623685	0.388325	0.38077	0.363687	0.40246
137.142	1210425	1123105	1.29558e+06	1525510	462658	426452	469443	613371	0.388395	0.380675	0.361747	0.40208
138.135	1190595	1105320	1.27718e+06	1501490	453589	416906	459164	601413	0.38751	0.377915	0.358927	0.40054
139.132	1174600	1089735	1259910	1476180	443087	409590	452143	588884	0.384435	0.376785	0.358327	0.39892
140.133	1155530	1076120	1.24089e+06	1454860	434222	401874	442053	578854	0.383575	0.374345	0.355663	0.39788
141.141	1137060	1062455	1223280	1433140	424937	394929	435548	563938	0.379755	0.372575	0.35555	0.3935
142.145	1120305	1044344	1.20475e+06	1409090	418146	389854	427010	550956	0.377885	0.374225	0.353877	0.391
143.157	1102405	1.03208e+06	1.18692e+06	1384280	407788	382666	416833	543657	0.37616	0.371655	0.350627	0.39274
144.141	1088590	1.01757e+06	1170660	1363750	398206	373656	411914	530881	0.372005	0.368205	0.35135	0.38928
145.131	1.06477e+06	1005446	1.15281e+06	1338250	381777	370540	402240	521464	0.36538	0.36941	0.348383	0.38966
146.15	1.05213e+06	993456	1.13762e+06	1318740	372244	363028	396081	508589	0.36101	0.36618	0.347713	0.38566
147.13	1.02419e+06	980102	1120460	1297870	357687	357937	389255	498712	0.35673	0.366075	0.347023	0.38426
148.127	996870	971512	1.10551e+06	1276080	356268	355424	382627	485860	0.361485	0.36661	0.345743	0.38075
149.15	979216	973040	1.09126e+06	1256810	350534	352511	375984	476418	0.36125	0.362685	0.344197	0.37907
150.132	962820	1.06671e+06	1.07878e+06	1235540	334654	386822	369117	466084	0.35235	0.361835	0.341817	0.37723
151.115	969198	1.15792e+06	1066330	1214440	332970	416880	366044	456846	0.347565	0.35851	0.34305	0.37618
152.144	966398	1.22712e+06	1059820	1196460	334629	444988	362415	447522	0.349655	0.360505	0.341817	0.37404
153.137	1.04202e+06	1.32701e+06	1.08039e+06	1173010	361210	488974	368798	436100	0.350805	0.364725	0.341667	0.37178
154.148	905197	1128372	1094123	1155140	320846	430314	375574	427603	0.35612	0.37638	0.343533	0.37017
155.13	1021332	1057117	1.08096e+06	1134880	340626	398416	368967	420146	0.33966	0.37343	0.341383	0.37021
156.139	933838	1034652	1.12843e+06	1116820	323455	385641	386456	410555	0.348045	0.369655	0.341817	0.36761
157.13	943497	1.02104e+06	1416589	1098850	330080	380526	498124	402089	0.35187	0.369415	0.345667	0.36592
158.121	948236	1.0092e+06	1293056	1082380	333430	375344	449982	394204	0.35409	0.368945	0.34412	0.3642
159.132	906080	989182	1197603	1061960	301974	366136	417356	386954	0.33705	0.367175	0.3448	0.36438
160.152	873743	972636	1161154	1044670	313774	357622	401419	375735	0.35778	0.36502	0.343317	0.35967
161.139	855926	946818	1143171	1027120	304660	349788	392345	368858	0.354745	0.36695	0.341053	0.35912
162.135	857785	946586	1.11737e+06	1010110	297302	347664	384435	359361	0.344315	0.365005	0.342017	0.35576
163.123	848242	957279	1.10545e+06	995935	294908	349960	379617	355790	0.344795	0.364055	0.341497	0.35724
164.126	851992	1196125	1.09608e+06	988626	296344	444465	373307	349602	0.34321	0.372115	0.33885	0.35362
165.128	1.09125e+06	989546	1.05639e+06	972583	392828	364918	357824	340414	0.33355	0.36836	0.337673	0.35001
166.131	1014871	986504	1044680	952653	375895	362218	353430	338878	0.340565	0.36692	0.337857	0.35572
167.142	960621	977564	1.03672e+06	934808	344682	358916	350908	327032	0.3365	0.36685	0.337763	0.34984
168.119	949716	958122	1.0329e+06	921083	344440	346218	345599	324209	0.341565	0.36094	0.33382	0.35199
169.125	976106	947456	1021508	948943	332622	341309	341465	330787	0.323745	0.3599	0.33351	0.34858
170.1	911386	938360	1018352	1015140	343755	338540	338793	361548	0.363775	0.3605	0.331973	0.35616

## Sheet: Rheology
Supplementery Information :: Averaged resultst of all experimental data used for publication
Data S2 :: Rheology data for Fig. 5 = Rheology @120C, frequency sweep
* the values of G1, G2 and Viscosity are averages of 9 independent menasurements (two sets of samples, the first set measured twice, three consecutive measuremens of each sample within each series => 3 sets x 3 measurements per sample = 9)
Freq [rad/s]	G1 [Pa]				G2 [Pa]				Viscosity [Pa.s]
Freq	G1_00min	G1_15min	G1_30min	G1_60min	G2_00min	G2_15min	G2_30min	G2_60min	eta_00min	eta_15min	eta_30min	eta_60min
0.1	127425	137878	144833	171868	42654.9	44502.1	49524.5	46829.4	1.30542e+06	1.42222e+06	1.53099e+06	1.78558e+06
0.12589	158033	172875	174131	198212	52190.4	54270.5	58905.4	52462.1	1.27727e+06	1.37503e+06	1.46056e+06	1.63162e+06
0.15849	181006	195615	202567	223726	59697	60986.2	65124.6	58552.6	1.1771e+06	1.23672e+06	1.34276e+06	1461800
0.19953	201748	216932	222371	245667	63881.9	64843.1	70027.2	61669.8	1031287	1.07692e+06	1.16865e+06	1.27112e+06
0.25119	218876	238309	242020	264094	68799	70270.4	74474.2	65023.9	894512	937935	1.0083e+06	1.08459e+06
0.31623	238087	254995	258689	282290	72404.4	74032.2	76615	68822.2	768819	792329	853423	920107
0.39811	252581	272795	272708	296845	76615.9	76651	80223.3	70790.1	645898	670093	714151	767386
0.50119	265197	285568	288280	311271	78584	79760.5	83559.5	73106.9	540164	557027	598999	638848
0.63096	278697	300633	301352	324720	81118.6	82631.7	85847.8	75579.8	449107	464894	496698	528941
0.79433	291767	314433	313579	337513	83513.8	86243.9	88925.1	78167.5	373145	384186	410415	436639
1	301333	326021	326432	349970	86336	88827.9	92238.7	80568.8	307013	317628	339282	359526
1.25893	312735	339630	338864	363180	88973	91763.9	95263.3	82974.5	252672	262664	279658	296255
1.58489	324575	351822	351587	374851	92469.9	94951.2	98030.7	85465.2	208526	215996	230337	242847
1.99526	334925	363754	363874	386860	95610.7	98439.8	101739	87994.6	171077	177624	189394	199069
2.51189	346157	376221	375261	399535	98698.7	102147	105128	91413.2	140329	145957	155173	163356
3.16228	358015	388983	387889	411633	102441	105936	109214	94778.2	115370	119827	127452	133733
3.98107	369472	402013	400954	424374	106320	110102	113101	98260.1	94700.6	98436.5	104665	109554
5.01187	381821	415652	414055	437007	110613	114461	117737	102022	77753.6	80818.7	85905.2	89651.3
6.30957	394346	429673	428261	451228	115317	119122	122917	106563	63884	66415	70627.4	73575.1
7.94328	408151	444953	443394	466371	120604	124658	128537	111867	52597.6	54682.1	58128.2	60456.5
10	421917	460549	458629	481339	126221	130475	134604	117109	43251.1	45010.2	47805.3	49604.5
12.5893	436967	477256	475199	497654	132545	136879	141315	123251	35646.1	37092.4	39386.7	40780.4
15.8489	452786	495003	492604	514448	139557	144010	148658	129843	29390.1	30606.8	32471	33525
19.9526	469579	513999	511236	532529	147107	151687	156661	137186	24259.1	25281.8	26802.8	27602.1
25.1189	487641	534233	531375	551778	155404	160033	165312	145059	20054.6	20905.1	22157.8	22748.2
31.6228	507427	556332	553031	572847	164546	169137	174902	153939	16609.9	17319.8	18344.8	18787.6
39.8107	529368	580981	577367	595928	174580	179338	185510	163625	13794.4	14391.4	15235.2	15548.8
50.1187	553698	608287	603828	621282	185402	190076	196628	173930	11484.4	11988.1	12672.4	12894.7
63.0957	581142	638905	633770	649187	196760	201350	208469	184514	9590.05	10009.3	10575.5	10715.3
79.4328	612028	673290	667231	680370	208363	213027	220501	195305	8031.5	8384.62	8847.9	8926.98
100	645592	710547	703541	714214	219606	224201	232134	205557	6733.31	7028.96	7409.42	7445.27

## Sheet: MHI
Supplementery Information :: Averaged resultst of all experimental data used for publication
Data S3 :: MHI data for Figs. 6 and 7 in the main text = Micromechanical properties
* each value represents an average from ca 90 measurements
(two sets of samples, the first set measured twice, three cut surfaces for each sample, at least 10 indentations per surface => 3 sets x 3 surfaces with 10 identations per sample = 3 x 3 x 10 = 90 measurements)
Sample ID	Hm, Hit [MPa]				Eit [Gpa]		Cit, nit [%]
Sample	Hm	Hm_esd	Hit	Hit_esd	Eit	Eit_esd	Cit	Cit_esd	nit	nit_esd
TPSw_00AH	0.259025	0.0739867	0.285677	0.0545016	0.0103871	0.00194384	73.2036	24.4879	13.5174	2.86659
TPSw_15AH	0.491887	0.130106	0.704042	0.190088	0.0199167	0.00303482	67.0891	11.7152	15.9177	2.80364
TPSw_30AH	0.581285	0.207511	0.81266	0.303202	0.0231	0.00400637	68.1356	16.5488	15.5111	4.3169
TPSw_60AH	0.787706	0.198968	1.14781	0.306334	0.0302778	0.00420619	58.2521	9.18395	17.4749	3.66678

## Sheet: InSituBrabender
Supplementery Information :: Averaged resultst of all experimental data used for publication
Data S4 :: Data for Fig.8 in the main text = The results of in-situ measurement during the melt mixing
TQ and temperatures at steady state						TQ moment curves						Temperature curves
						Time	T00min	T15min	T30min	T60min		Time	T00min	T15min	T30min	T60min
Sample	TQ	esdTQ	Temp	esdTemp		0	0.84	0.9	0.86	0.9		0	119.82	119.49	119.82	118.23
T00min	22.9113	0.38966	147.277	0.11087		00:00:01	0.86	0.88	0.88	0.9		00:00:01	119.82	119.49	119.82	118.23
T15min	20.1107	0.08803	143.242	0.08999		00:00:02	0.84	0.9	0.88	0.88		00:00:02	119.79	119.46	119.85	118.17
T30min	19.223	0.09692	142.878	0.05785		00:00:03	0.88	0.9	0.88	0.9		00:00:03	119.79	119.46	119.85	118.17
T60min	18.7425	0.09776	143.525	0.0364		00:00:04	0.86	0.96	0.86	0.88		00:00:04	119.79	119.4	119.88	118.17
						00:00:05	0.84	1.7	0.84	0.88		00:00:05	119.76	117.33	119.82	118.17
						00:00:06	0.86	2.02	0.88	0.86		00:00:06	119.79	115.74	119.79	118.2
						00:00:07	0.88	2.82	0.88	0.88		00:00:07	119.79	115.47	119.76	118.23
						00:00:08	0.86	1.78	0.84	0.88		00:00:08	119.82	115.17	119.73	118.23
						00:00:09	0.88	1.76	0.86	0.88		00:00:09	119.79	115.86	119.73	118.23
						00:00:10	0.86	1.58	0.9	0.88		00:00:10	119.79	115.8	119.73	118.23
						00:00:11	0.88	3.84	0.92	0.88		00:00:11	119.79	114.51	119.22	118.23
						00:00:12	0.86	5.84	1.2	0.88		00:00:12	119.76	113.16	118.47	118.2
						00:00:13	0.86	4.3	1.04	0.94		00:00:13	119.76	113.73	116.85	118.17
						00:00:14	0.88	6.54	0.96	0.92		00:00:14	119.79	113.37	116.13	118.05
						00:00:15	0.9	5.66	1.24	1		00:00:15	119.76	111.66	115.44	116.91
						00:00:17	0.88	6.44	4.04	1.64		00:00:17	119.76	111.66	112.62	114.75
						00:00:18	0.86	5.52	10.64	1.8		00:00:18	119.79	112.14	111.69	112.89
						00:00:19	0.86	4.74	13.56	2.16		00:00:19	119.79	112.23	111	112.02
						00:00:21	0.88	10.06	6.2	1.44		00:00:21	119.79	112.08	111.96	111.39
						00:00:23	0.96	9.22	9.72	1.42		00:00:23	119.79	111.96	110.52	111.21
						00:00:24	0.88	6.76	5.86	2.06		00:00:24	119.79	111.78	109.32	110.91
						00:00:25	0.9	6.04	10.14	3.12		00:00:25	119.79	111.18	108.15	110.76
						00:00:26	0.9	5.1	8.98	3.82		00:00:26	119.82	109.8	108.84	110.7
						00:00:27	0.88	8.08	13.22	1.9		00:00:27	119.82	110.43	109.29	110.58
						00:00:31	1.42	6.2	7.58	2.02		00:00:31	119.82	110.64	108.21	110.73
						00:00:32	1.82	3.96	6.36	2.1		00:00:32	119.79	111.57	107.94	110.64
						00:00:33	3.26	9.68	10.32	2.78		00:00:33	119.46	112.05	108.93	110.67
						00:00:34	2.32	6.2	6.64	2.18		00:00:34	117.6	111.99	107.85	110.55
						00:00:35	4.6	14.14	10.52	2.04		00:00:35	116.25	111.18	107.61	110.76
						00:00:42	5.9	11.8	20.16	2.42		00:00:42	114.9	111.09	107.64	110.64
						00:01:04	2.42	11.66	12.92	1.94		00:01:04	113.85	111.75	107.73	110.79
						00:01:05	2.88	11.42	13.94	1.96		00:01:05	113.34	111.33	107.97	110.94
						00:01:07	2.96	16.9	30.8	1.64		00:01:07	112.74	110.82	108.12	110.88
						00:01:08	3.72	11.34	23.58	2.6		00:01:08	112.47	109.74	108.75	111.18
						00:01:09	5.64	3.5	13.52	2.84		00:01:09	112.23	110.04	109.41	111.18
						00:01:10	4.42	8.72	19.62	1.72		00:01:10	111.9	110.22	108.84	111.3
						00:01:11	8.64	15.88	25.18	1.72		00:01:11	111.6	108.9	108.3	111.42
						00:01:12	9.98	9.6	28.48	1.72		00:01:12	110.76	109.02	108.63	111.51
						00:01:13	5.88	5.5	23.02	2.52		00:01:13	110.13	110.37	108.93	111.75
						00:01:14	16	10.22	19.96	2.02		00:01:14	109.59	110.16	108.6	111.72
						00:01:15	14.26	20.32	22.06	2.16		00:01:15	108.03	109.68	108.48	111.87
						00:01:16	47.58	16.16	20.24	7.48		00:01:16	108.45	108.84	108.54	111.54
						00:01:17	50.54	17.02	23	5.06		00:01:17	109.23	107.61	108.36	109.29
						00:01:18	55.28	11.72	19.26	5.88		00:01:18	108.78	108.27	108.45	108.75
						00:01:19	57.78	11.4	25.36	4.84		00:01:19	108.78	108.66	107.76	107.97
						00:01:21	64.12	9.02	33.4	7.66		00:01:21	109.32	107.76	107.67	107.61
						00:01:28	59.06	9.88	20.22	36.56		00:01:28	108.48	108.39	107.55	107.61
						00:01:30	56.26	15.28	32.32	30.1		00:01:30	108.12	107.79	107.7	108.06
						00:01:31	60.32	18.88	28.82	34.8		00:01:31	108.6	107.85	108.36	108
						00:01:32	53.96	27.92	22.9	27.26		00:01:32	108.81	108.06	108.6	108.12
						00:01:33	55.52	15.28	28.54	35.38		00:01:33	108.96	108.21	108.81	108.42
						00:01:34	52.94	20.48	29.7	31.14		00:01:34	108.93	107.76	109.05	108.69
						00:01:35	53.18	26.38	34.66	39.4		00:01:35	109.56	107.76	109.35	108.63
						00:01:36	57.62	40.18	24.4	43.7		00:01:36	110.55	107.7	108.84	107.55
						00:01:37	54.22	48.44	29.78	59.94		00:01:37	111.51	107.79	108.51	107.97
						00:01:38	57.02	44.28	28.76	56.88		00:01:38	111.69	108.54	108.87	107.61
						00:01:39	62.68	42.52	32.72	59.08		00:01:39	109.62	108.72	108.27	107.88
						00:01:50	65.4	49.2	36.8	58.58		00:01:50	109.38	109.08	108.03	108.78
						00:01:51	60.22	40.24	32.46	59.52		00:01:51	111.6	109.29	107.67	109.26
						00:01:53	66.46	38.52	33.08	61		00:01:53	112.35	109.29	108.21	109.14
						00:01:54	59.4	40.32	31.2	58.44		00:01:54	111.36	109.32	108.09	109.23
						00:01:55	66.54	42.26	38.12	57.9		00:01:55	112.62	109.74	108.27	108.75
						00:01:56	82.84	41.72	29.36	53.78		00:01:56	114.09	109.89	108.15	107.76
						00:01:57	83.84	38.58	32.54	56.98		00:01:57	113.52	109.83	108.12	108.45
						00:01:58	79.32	43.54	34.14	57.04		00:01:58	112.02	109.89	108.81	109.29
						00:01:59	72.82	48.34	39.52	58.3		00:01:59	112.29	110.16	109.05	109.89
						00:02:08	64.52	44.82	40.48	58.3		00:02:08	112.44	109.26	108.05	110.34
						00:02:19	63.68	43.8	43.16	58.1		00:02:19	113.43	107.88	107.73	110.73
						00:02:20	75.28	48.94	41.24	55.82		00:02:20	115.11	108.81	107.88	110.64
						00:02:21	76.18	51.4	43.6	52.9		00:02:21	114.99	108.93	107.82	109.8
						00:02:22	79.26	51.96	47.22	52.78		00:02:22	115.74	108.03	108.51	108.54
						00:02:23	78.14	53.3	44.22	55.5		00:02:23	115.95	107.79	107.85	107.97
						00:02:24	73.88	46.92	42.68	57.62		00:02:24	116.79	108.24	107.52	109.29
						00:02:25	74.5	55.12	39.48	58.18		00:02:25	117.06	108.84	108.21	109.47
						00:02:26	65.8	48.16	43.4	59.46		00:02:26	117.45	110.31	109.14	109.8
						00:02:27	63.82	48.54	47.4	62.92		00:02:27	118.35	110.61	109.56	110.79
						00:02:28	79.96	51.36	45.2	63.96		00:02:28	118.83	110.97	109.2	111.6
						00:02:29	85.58	51.84	49.54	55.68		00:02:29	118.32	111.51	108.03	115.71
						00:02:32	84.6	53.16	50.26	54.42		00:02:32	115.95	111.57	107.82	116.28
						00:02:33	78.74	54.86	46.58	53.4		00:02:33	113.73	111.33	108.81	116.91
						00:02:34	79.4	55.2	46.26	52.6		00:02:34	112.95	111.12	109.47	117.51
						00:02:35	85.88	55.94	44.34	52.78		00:02:35	114.12	109.53	110.1	118.08
						00:02:36	86.54	59.06	39.68	51.12		00:02:36	115.92	108.72	109.59	118.65
						00:02:37	89.28	53.68	44.86	50.8		00:02:37	117.42	109.23	109.56	119.25
						00:02:38	91.62	51.6	46.94	49.72		00:02:38	118.53	109.92	110.46	119.76
						00:02:39	93.64	50.02	47.74	48.38		00:02:39	120.66	110.55	110.88	120.36
						00:02:40	90.68	52.82	40.84	47.34		00:02:40	122.01	111.3	111.45	120.9
						00:02:41	91.08	51.04	42.3	46.78		00:02:41	123.24	111.75	111.78	121.44
						00:02:42	86.74	49.98	46.2	45.84		00:02:42	124.32	111.9	111.78	121.95
						00:02:43	82.9	53.34	46.04	44.86		00:02:43	125.55	112.02	110.91	122.46
						00:02:44	78.32	51.24	49.26	43.9		00:02:44	126.57	112.29	109.26	122.94
						00:02:45	76.48	54.44	40.66	43.22		00:02:45	127.56	112.26	109.32	123.45
						00:02:46	73.34	50.16	43.28	42.52		00:02:46	128.49	112.08	110.49	123.9
						00:02:47	65.94	53.52	47.68	41.8		00:02:47	131.22	110.79	111.3	124.35
						00:02:48	63.42	52.42	49.62	41.02		00:02:48	131.85	111.12	110.82	124.74
						00:02:49	61.34	53.16	49.4	40.46		00:02:49	132.51	111.3	110.58	125.1
						00:02:50	60.06	56.5	46.3	39.94		00:02:50	133.02	108.66	111	125.46
						00:02:51	58.12	56.18	47.88	39.54		00:02:51	133.59	107.73	111.51	125.79
						00:02:52	57.12	57.32	49.02	39.04		00:02:52	134.01	108.72	111.75	126.12
						00:02:53	54.96	60	50.9	38.6		00:02:53	134.55	109.2	110.79	126.45
						00:02:54	54.1	59.08	50.28	38.1		00:02:54	134.76	108.36	108.12	126.78
						00:03:01	52.58	56.34	51.08	37.76		00:03:01	135.27	107.94	108.42	127.02
						00:03:02	52.08	58	50.98	37.28		00:03:02	135.48	109.44	110.13	127.29
						00:03:03	50.86	62.96	49.66	36.8		00:03:03	135.87	110.88	111.3	127.5
						00:03:04	50.38	64.98	51.08	36.2		00:03:04	136.08	112.05	111.51	127.71
						00:03:05	48.96	66.06	52.3	35.9		00:03:05	136.47	113.1	111.75	127.89
						00:03:06	48.6	64.06	52.56	35.44		00:03:06	136.65	115.41	111.96	128.1
						00:03:07	47.46	64	49	34.78		00:03:07	136.95	116.64	112.38	128.34
						00:03:08	47.2	60.12	50.48	34.4		00:03:08	137.1	117.81	112.8	128.55
						00:03:09	46.08	58.82	52.12	33.96		00:03:09	137.37	118.8	113.22	128.76
						00:03:10	45.86	56.8	55.9	33.48		00:03:10	137.46	119.85	113.7	128.97
						00:03:11	44.8	55.12	54.52	33		00:03:11	137.7	120.66	113.19	129.15
						00:03:12	44.4	53.38	52.8	32.82		00:03:12	137.85	121.5	111.51	129.33
						00:03:13	43.8	51.84	50.94	32.38		00:03:13	138.12	122.28	109.98	129.51
						00:03:14	43.42	49.8	46.04	32.08		00:03:14	138.18	122.97	109.17	129.69
						00:03:15	42.86	49.14	47.5	31.84		00:03:15	138.45	123.54	108.66	129.9
						00:03:16	41.86	47.44	47.06	31.76		00:03:16	138.69	124.17	108.63	130.02
						00:03:17	41.48	46.52	48.56	31.46		00:03:17	138.84	124.62	109.83	130.2
						00:03:18	41.02	45.24	50.5	31.16		00:03:18	138.96	125.1	111.15	130.35
						00:03:19	40.58	44.46	50.58	31.06		00:03:19	138.96	125.52	111.99	130.5
						00:03:20	40.18	43.22	50.36	31		00:03:20	139.02	125.82	112.56	130.65
						00:03:21	39.78	42.62	49.16	30.76		00:03:21	139.38	126.18	112.68	130.8
						00:03:22	39.48	41.46	50.68	30.36		00:03:22	139.56	126.6	112.71	130.92
						00:03:23	38.94	41.36	50.32	30.12		00:03:23	139.65	126.9	113.07	131.1
						00:03:24	38.6	40.16	48.92	29.92		00:03:24	139.8	127.26	113.61	131.22
						00:03:25	38.18	40.02	47.16	29.86		00:03:25	139.95	127.53	114.09	131.37
						00:03:26	38.16	38.82	50.8	29.64		00:03:26	140.1	127.8	114.39	131.49
						00:03:27	37.7	38.78	55.72	29.56		00:03:27	140.19	128.07	114.81	131.61
						00:03:28	37.48	37.86	55.84	29.26		00:03:28	140.19	128.28	115.17	131.73
						00:03:29	36.94	37.66	56.24	29.34		00:03:29	140.28	128.55	115.71	131.85
						00:03:30	36.82	36.78	56.7	28.98		00:03:30	140.43	128.82	116.4	131.97
						00:03:31	36.38	36.64	58.46	28.9		00:03:31	140.49	129	117.06	132.12
						00:03:32	36.32	35.86	58.1	28.68		00:03:32	140.61	129.24	117.81	132.24
						00:03:33	35.86	35.86	56.52	28.76		00:03:33	140.73	129.39	118.62	132.36
						00:03:34	35.72	35.3	55.46	28.46		00:03:34	140.88	129.57	119.46	132.48
						00:03:35	35.14	35.06	53.2	28.52		00:03:35	140.82	129.69	120.3	132.63
						00:03:36	35.18	34.6	51.64	28.18		00:03:36	140.94	129.9	121.02	132.72
						00:03:37	34.86	34.42	49.9	28.22		00:03:37	141	130.02	121.71	132.87
						00:03:38	34.72	33.98	48.7	27.98		00:03:38	141.06	130.2	122.37	132.96
						00:03:39	34.3	33.8	47.02	28		00:03:39	141.12	130.32	123	133.08
						00:03:40	34.26	33.28	46.1	27.74		00:03:40	141.24	130.44	123.51	133.17
						00:03:41	33.86	33.02	44.46	27.82		00:03:41	141.24	130.59	124.05	133.29
						00:03:42	33.9	32.8	43.98	27.56		00:03:42	141.36	130.74	124.5	133.38
						00:03:43	33.66	32.62	42.48	27.52		00:03:43	141.42	130.86	124.98	133.5
						00:03:44	33.58	32.4	42.2	27.32		00:03:44	141.54	131.04	125.31	133.59
						00:03:45	33.22	32.08	40.88	27.3		00:03:45	141.57	131.25	125.7	133.71
						00:03:46	33.26	31.84	40.42	27.14		00:03:46	141.69	131.4	126	133.8
						00:03:47	32.82	31.48	39	26.98		00:03:47	141.75	131.55	126.39	133.89
						00:03:48	32.96	31.32	38.84	26.88		00:03:48	141.84	131.67	126.72	134.01
						00:03:49	32.54	31.14	37.86	26.74		00:03:49	141.81	131.79	127.08	134.13
						00:03:50	32.66	30.78	37.62	26.76		00:03:50	141.9	131.91	127.35	134.19
						00:03:51	32.2	30.56	36.7	26.6		00:03:51	141.99	132.03	127.65	134.34
						00:03:52	32.4	30.38	36.74	26.6		00:03:52	142.11	132.12	127.86	134.4
						00:03:53	31.96	30.18	35.82	26.38		00:03:53	142.11	132.27	128.1	134.49
						00:03:54	32.08	30.14	35.58	26.34		00:03:54	142.26	132.36	128.28	134.58
						00:03:55	31.68	29.84	34.74	26.16		00:03:55	142.26	132.51	128.55	134.7
						00:03:56	31.74	29.66	34.5	26.22		00:03:56	142.32	132.6	128.7	134.79
						00:03:57	31.42	29.52	34.06	25.96		00:03:57	142.29	132.75	128.91	134.88
						00:03:58	31.5	29.4	33.8	26.02		00:03:58	142.38	132.9	129.12	134.97
						00:03:59	31.12	29.22	33.34	25.76		00:03:59	142.44	132.96	129.33	135.06
						00:04:00	31.28	29.12	33.12	25.64		00:04:00	142.56	133.08	129.48	135.24
						00:04:01	30.9	28.94	32.68	25.76		00:04:01	142.56	133.05	129.75	135.33
						00:04:02	31.04	28.72	32.38	25.48		00:04:02	142.65	133.23	129.87	135.42
						00:04:03	30.68	28.52	32.02	25.52		00:04:03	142.68	133.32	130.11	135.51
						00:04:04	30.8	28.4	31.78	25.34		00:04:04	142.83	133.44	130.29	135.6
						00:04:05	30.56	28.38	31.52	25.5		00:04:05	142.89	133.44	130.44	135.66
						00:04:06	30.62	28.18	31.32	25.2		00:04:06	142.98	133.65	130.59	135.78
						00:04:07	30.34	28.16	31.08	25.34		00:04:07	143.01	133.92	130.71	135.87
						00:04:08	30.24	27.86	30.76	25.08		00:04:08	143.16	134.04	130.86	135.96
						00:04:09	30	27.8	30.48	25.22		00:04:09	143.13	134.13	131.04	136.02
						00:04:10	30.02	27.62	30.14	25		00:04:10	143.28	134.28	131.16	136.14
						00:04:11	29.82	27.6	30.06	25.04		00:04:11	143.34	134.37	131.16	136.2
						00:04:12	29.94	27.44	29.76	24.88		00:04:12	143.43	134.49	131.37	136.26
						00:04:13	29.78	27.28	29.7	24.88		00:04:13	143.4	134.49	131.52	136.32
						00:04:14	29.68	27.3	29.3	24.76		00:04:14	143.43	134.64	131.58	136.41
						00:04:15	29.56	27.08	29.34	24.76		00:04:15	143.43	134.7	131.49	136.5
						00:04:16	29.54	27.04	28.96	24.64		00:04:16	143.55	134.79	131.73	136.56
						00:04:17	29.36	26.98	28.94	24.6		00:04:17	143.61	134.88	131.88	136.65
						00:04:18	29.34	26.72	28.48	24.54		00:04:18	143.7	134.94	131.97	136.71
						00:04:19	29.18	26.68	28.56	24.58		00:04:19	143.64	135	132.15	136.8
						00:04:20	29.18	26.52	28.22	24.42		00:04:20	143.79	135.09	132.39	136.83
						00:04:21	29.06	26.4	28.14	24.32		00:04:21	143.85	135.09	132.57	136.92
						00:04:22	29.04	26.32	27.86	24.28		00:04:22	143.94	135.24	132.75	137.01
						00:04:23	28.94	26.24	27.84	24.22		00:04:23	144	135.3	132.87	137.07
						00:04:24	28.82	26.18	27.36	24.16		00:04:24	144.09	135.45	133.02	137.13
						00:04:25	28.66	26	27.6	24.08		00:04:25	144.06	135.54	133.11	137.22
						00:04:26	28.58	26.02	27.14	23.98		00:04:26	144.21	135.66	133.26	137.28
						00:04:27	28.5	25.82	27.32	23.98		00:04:27	144.24	135.72	133.35	137.34
						00:04:28	28.4	25.92	26.88	23.92		00:04:28	144.33	135.81	133.5	137.4
						00:04:29	28.28	25.7	27.02	23.86		00:04:29	144.33	135.9	133.59	137.49
						00:04:30	28.22	25.74	26.64	23.8		00:04:30	144.39	135.99	133.71	137.55
						00:04:31	28.16	25.6	26.66	23.72		00:04:31	144.45	136.05	133.77	137.61
						00:04:32	28.08	25.52	26.5	23.7		00:04:32	144.54	136.08	133.86	137.67
						00:04:33	28.02	25.48	26.54	23.56		00:04:33	144.51	136.17	133.98	137.76
						00:04:34	27.86	25.32	26.24	23.56		00:04:34	144.6	136.23	134.07	137.82
						00:04:35	27.9	25.14	26.14	23.5		00:04:35	144.6	136.35	134.16	137.88
						00:04:36	27.84	25.36	26.18	23.44		00:04:36	144.75	136.44	134.31	137.94
						00:04:37	27.8	25.04	26	23.44		00:04:37	144.75	136.47	134.37	138
						00:04:38	27.68	25.2	25.92	23.32		00:04:38	144.78	136.59	134.49	138.06
						00:04:39	27.68	24.82	25.96	23.3		00:04:39	144.81	136.62	134.58	138.15
						00:04:40	27.58	25.02	25.72	23.2		00:04:40	144.9	136.71	134.7	138.18
						00:04:41	27.52	24.76	25.6	23.24		00:04:41	144.87	136.8	134.76	138.24
						00:04:42	27.46	24.94	25.52	23.14		00:04:42	144.99	136.89	134.85	138.3
						00:04:43	27.42	24.62	25.34	23.16		00:04:43	144.99	136.95	134.91	138.36
						00:04:44	27.3	24.68	25.36	22.92		00:04:44	145.05	137.04	135	138.42
						00:04:45	27.3	24.48	25.2	23.06		00:04:45	145.05	137.07	135.12	138.48
						00:04:46	27.2	24.6	25.24	22.92		00:04:46	145.08	137.19	135.21	138.54
						00:04:47	27.24	24.34	24.94	22.92		00:04:47	145.11	137.22	135.27	138.6
						00:04:48	27.1	24.38	25.14	22.84		00:04:48	145.2	137.28	135.39	138.72
						00:04:49	27.12	24.24	24.82	22.7		00:04:49	145.17	137.31	135.45	138.75
						00:04:50	26.94	24.42	24.98	22.74		00:04:50	145.29	137.46	135.54	138.81
						00:04:51	27	24.24	24.58	22.56		00:04:51	145.29	137.49	135.6	138.87
						00:04:52	26.88	24.32	24.72	22.66		00:04:52	145.35	137.52	135.69	138.93
						00:04:53	26.92	24.02	24.48	22.54		00:04:53	145.35	137.61	135.78	138.96
						00:04:54	26.82	24.24	24.58	22.6		00:04:54	145.47	137.73	135.87	139.05
						00:04:55	26.86	23.9	24.3	22.48		00:04:55	145.47	137.79	135.96	139.08
						00:04:56	26.66	24.12	24.46	22.56		00:04:56	145.56	137.88	136.02	139.14
						00:04:57	26.78	23.84	24.22	22.36		00:04:57	145.56	137.94	136.05	139.17
						00:04:58	26.64	24.04	24.34	22.42		00:04:58	145.62	137.97	136.14	139.26
						00:04:59	26.64	23.72	24.12	22.28		00:04:59	145.59	138	136.2	139.29
						00:05:00	26.6	23.88	24.16	22.34		00:05:00	145.71	138.12	136.29	139.35
						00:05:01	26.56	23.68	23.9	22.22		00:05:01	145.74	138.12	136.32	139.41
						00:05:02	26.5	23.8	24.04	22.26		00:05:02	145.8	138.21	136.41	139.47
						00:05:03	26.48	23.62	23.78	22.14		00:05:03	145.83	138.24	136.44	139.5
						00:05:04	26.36	23.64	23.92	22.22		00:05:04	145.83	138.3	136.53	139.56
						00:05:05	26.4	23.58	23.62	22.16		00:05:05	145.83	138.33	136.59	139.59
						00:05:06	26.3	23.38	23.8	22.08		00:05:06	145.92	138.39	136.68	139.65
						00:05:07	26.4	23.5	23.58	22		00:05:07	145.95	138.42	136.71	139.68
						00:05:08	26.22	23.26	23.72	22		00:05:08	145.98	138.54	136.8	139.74
						00:05:09	26.3	23.34	23.44	22		00:05:09	145.95	138.54	136.83	139.77
						00:05:10	26.16	23.18	23.66	21.88		00:05:10	146.04	138.69	136.92	139.83
						00:05:11	26.24	23.14	23.4	21.88		00:05:11	146.01	138.75	136.98	139.86
						00:05:12	26.06	23.04	23.5	21.82		00:05:12	146.07	138.78	137.04	139.92
						00:05:13	26.06	23.14	23.34	21.86		00:05:13	146.07	138.84	137.1	139.95
						00:05:14	26	22.98	23.36	21.72		00:05:14	146.1	138.87	137.19	140.01
						00:05:15	26	23.1	23.18	21.78		00:05:15	146.1	138.96	137.22	140.04
						00:05:16	25.94	22.94	23.22	21.66		00:05:16	146.19	138.99	137.28	140.07
						00:05:17	26	22.98	23.14	21.72		00:05:17	146.16	139.08	137.28	140.13
						00:05:18	25.88	22.92	23.18	21.58		00:05:18	146.25	139.08	137.4	140.16
						00:05:19	25.74	22.8	23.14	21.66		00:05:19	146.25	139.11	137.46	140.22
						00:05:20	25.84	22.88	23.08	21.58		00:05:20	146.25	139.14	137.52	140.25
						00:05:21	25.72	22.72	23.08	21.62		00:05:21	146.34	139.23	137.58	140.28
						00:05:22	25.66	22.86	22.92	21.44		00:05:22	146.37	139.23	137.67	140.34
						00:05:23	25.68	22.64	22.94	21.58		00:05:23	146.34	139.32	137.7	140.37
						00:05:24	25.58	22.82	22.82	21.46		00:05:24	146.4	139.32	137.76	140.43
						00:05:25	25.64	22.56	22.86	21.5		00:05:25	146.43	139.41	137.79	140.46
						00:05:26	25.48	22.7	22.68	21.38		00:05:26	146.46	139.41	137.85	140.49
						00:05:27	25.52	22.54	22.7	21.46		00:05:27	146.4	139.47	137.88	140.55
						00:05:28	25.46	22.62	22.6	21.34		00:05:28	146.46	139.5	137.94	140.58
						00:05:29	25.46	22.46	22.7	21.4		00:05:29	146.4	139.59	137.97	140.61
						00:05:30	25.38	22.48	22.46	21.26		00:05:30	146.46	139.62	138.03	140.67
						00:05:31	25.36	22.6	22.5	21.4		00:05:31	146.49	139.68	138.06	140.7
						00:05:32	25.3	22.52	22.32	21.3		00:05:32	146.55	139.71	138.12	140.73
						00:05:33	25.34	22.5	22.44	21.34		00:05:33	146.52	139.8	138.15	140.76
						00:05:34	25.3	22.44	22.24	21.22		00:05:34	146.61	139.8	138.24	140.82
						00:05:35	25.4	22.34	22.32	21.28		00:05:35	146.58	139.89	138.24	140.85
						00:05:36	25.3	22.34	22.2	21.28		00:05:36	146.64	139.86	138.3	140.88
						00:05:37	25.3	22.22	22.32	21.22		00:05:37	146.61	139.92	138.36	140.91
						00:05:38	25.26	22.3	22.08	21.18		00:05:38	146.64	139.95	138.42	140.94
						00:05:39	25.22	22.06	22.3	21.14		00:05:39	146.67	140.01	138.45	140.97
						00:05:40	25.2	22.14	22.1	21.14		00:05:40	146.73	139.98	138.54	141.03
						00:05:41	25.18	22	22.28	21.18		00:05:41	146.67	140.04	138.54	141.06
						00:05:42	25.2	22.14	21.94	21.1		00:05:42	146.7	140.04	138.6	141.09
						00:05:44	25.1	21.94	21.94	21.1		00:05:44	146.67	140.13	138.72	141.12
						00:05:45	25.16	22.16	22.08	21.08		00:05:45	146.76	140.13	138.72	141.15
						00:05:46	25.12	21.88	21.9	21.08		00:05:46	146.73	140.16	138.81	141.18
						00:05:47	25.08	22.06	22.02	21.02		00:05:47	146.79	140.22	138.84	141.21
						00:05:48	25.04	21.88	21.88	21		00:05:48	146.76	140.28	138.9	141.24
						00:05:49	25.06	22.06	22	20.98		00:05:49	146.82	140.25	138.93	141.27
						00:05:50	25	21.94	21.96	20.96		00:05:50	146.82	140.34	138.99	141.33
						00:05:51	25.06	21.92	21.86	20.94		00:05:51	146.88	140.31	139.02	141.36
						00:05:52	24.98	21.94	21.94	20.92		00:05:52	146.82	140.43	139.08	141.36
						00:05:53	25	21.84	21.78	20.92		00:05:53	146.88	140.4	139.11	141.39
						00:05:54	24.94	21.98	21.78	20.82		00:05:54	146.82	140.49	139.17	141.42
						00:05:55	24.92	21.82	21.66	20.76		00:05:55	146.88	140.46	139.17	141.45
						00:05:56	24.86	21.92	21.78	20.78		00:05:56	146.82	140.55	139.23	141.48
						00:05:57	24.92	21.82	21.7	20.8		00:05:57	146.88	140.55	139.29	141.51
						00:05:58	24.84	21.86	21.66	20.76		00:05:58	146.88	140.61	139.35	141.54
						00:05:59	24.88	21.66	21.6	20.8		00:05:59	146.94	140.61	139.38	141.57
						00:06:00	24.88	21.88	21.68	20.66		00:06:00	146.88	140.67	139.44	141.6
						00:06:01	24.86	21.56	21.56	20.7		00:06:01	146.91	140.7	139.44	141.6
						00:06:02	24.8	21.74	21.68	20.64		00:06:02	146.97	140.76	139.47	141.63
						00:06:03	24.74	21.46	21.54	20.72		00:06:03	146.94	140.76	139.5	141.66
						00:06:04	24.8	21.68	21.7	20.64		00:06:04	146.97	140.76	139.56	141.69
						00:06:05	24.7	21.4	21.4	20.64		00:06:05	146.97	140.76	139.59	141.72
						00:06:06	24.72	21.68	21.62	20.64		00:06:06	147	140.82	139.65	141.72
						00:06:07	24.58	21.44	21.34	20.64		00:06:07	146.97	140.82	139.68	141.75
						00:06:08	24.66	21.5	21.6	20.6		00:06:08	147.03	140.88	139.71	141.78
						00:06:09	24.6	21.38	21.3	20.48		00:06:09	146.97	140.85	139.74	141.81
						00:06:10	24.66	21.56	21.48	20.54		00:06:10	147.03	140.97	139.8	141.84
						00:06:11	24.56	21.34	21.24	20.54		00:06:11	147	140.94	139.8	141.87
						00:06:12	24.58	21.52	21.46	20.52		00:06:12	147.03	140.97	139.83	141.9
						00:06:13	24.56	21.18	21.18	20.42		00:06:13	147.03	140.97	139.86	141.9
						00:06:14	24.54	21.46	21.38	20.44		00:06:14	147.06	141.03	139.89	141.93
						00:06:15	24.52	21.22	21.1	20.38		00:06:15	147.03	141.03	139.89	141.96
						00:06:16	24.54	21.5	21.4	20.4		00:06:16	147.06	141.09	139.95	141.99
						00:06:17	24.48	21.22	21	20.32		00:06:17	147.03	141.09	139.98	141.99
						00:06:18	24.48	21.46	21.34	20.38		00:06:18	147.09	141.15	140.01	142.02
						00:06:19	24.5	21.12	21.02	20.34		00:06:19	147.09	141.15	140.01	142.02
						00:06:20	24.46	21.38	21.22	20.32		00:06:20	147.09	141.21	140.07	142.08
						00:06:21	24.46	21.02	20.94	20.22		00:06:21	147.15	141.21	140.07	142.08
						00:06:22	24.4	21.3	21.3	20.28		00:06:22	147.09	141.27	140.13	142.11
						00:06:23	24.4	21.04	20.96	20.26		00:06:23	147.09	141.24	140.16	142.14
						00:06:24	24.36	21.26	21.16	20.28		00:06:24	147.09	141.27	140.19	142.17
						00:06:25	24.42	21	20.9	20.18		00:06:25	147.09	141.3	140.22	142.17
						00:06:26	24.34	21.3	21.2	20.26		00:06:26	147.09	141.33	140.25	142.2
						00:06:27	24.38	21.02	20.82	20.18		00:06:27	147.12	141.33	140.28	142.2
						00:06:28	24.34	21.28	21.12	20.22		00:06:28	147.12	141.39	140.31	142.23
						00:06:29	24.38	20.96	20.8	20.16		00:06:29	147.12	141.39	140.34	142.26
						00:06:30	24.3	21.2	20.96	20.2		00:06:30	147.06	141.42	140.4	142.29
						00:06:31	24.34	20.86	20.8	20.16		00:06:31	147.12	141.42	140.4	142.29
						00:06:32	24.3	21.2	20.94	20.14		00:06:32	147.12	141.48	140.43	142.32
						00:06:33	24.34	20.98	20.78	20.1		00:06:33	147.12	141.48	140.46	142.32
						00:06:34	24.28	21.04	21.02	20.2		00:06:34	147.12	141.51	140.49	142.35
						00:06:35	24.26	20.9	20.78	20.12		00:06:35	147.12	141.48	140.52	142.35
						00:06:36	24.38	21.02	20.94	20.08		00:06:36	147.15	141.54	140.52	142.41
						00:06:37	24.32	20.82	20.78	19.94		00:06:37	147.18	141.51	140.55	142.41
						00:06:38	24.22	21.12	20.88	20		00:06:38	147.15	141.54	140.58	142.44
						00:06:39	24.24	20.8	20.7	20		00:06:39	147.21	141.57	140.61	142.44
						00:06:40	24.18	21.12	20.88	20		00:06:40	147.21	141.63	140.67	142.47
						00:06:41	24.22	20.76	20.72	20		00:06:41	147.21	141.63	140.7	142.47
						00:06:42	24.14	21.04	20.72	19.92		00:06:42	147.15	141.66	140.7	142.5
						00:06:43	24.18	20.78	20.7	19.9		00:06:43	147.21	141.69	140.73	142.53
						00:06:44	24.14	21.02	20.64	19.86		00:06:44	147.18	141.69	140.76	142.53
						00:06:45	24.08	20.9	20.68	19.94		00:06:45	147.18	141.75	140.79	142.56
						00:06:46	24.14	20.78	20.72	19.9		00:06:46	147.24	141.72	140.82	142.59
						00:06:47	24.1	20.92	20.64	19.9		00:06:47	147.21	141.75	140.85	142.56
						00:06:48	24.12	20.76	20.6	19.88		00:06:48	147.21	141.75	140.85	142.62
						00:06:49	24.02	20.98	20.56	19.9		00:06:49	147.21	141.78	140.88	142.62
						00:06:50	24.12	20.78	20.54	19.78		00:06:50	147.24	141.81	140.88	142.65
						00:06:51	24.06	20.86	20.54	19.82		00:06:51	147.18	141.84	140.91	142.65
						00:06:52	24.04	20.7	20.58	19.74		00:06:52	147.21	141.84	140.94	142.68
						00:06:53	24.1	20.9	20.54	19.8		00:06:53	147.21	141.87	141	142.68
						00:06:54	24.12	20.7	20.42	19.76		00:06:54	147.27	141.87	141	142.68
						00:06:55	24	20.9	20.46	19.8		00:06:55	147.27	141.93	141.03	142.71
						00:06:56	24.02	20.8	20.4	19.74		00:06:56	147.3	141.93	141.06	142.71
						00:06:57	24	20.8	20.42	19.78		00:06:57	147.3	141.93	141.09	142.74
						00:06:58	24.1	20.8	20.38	19.76		00:06:58	147.3	141.99	141.09	142.74
						00:06:59	23.96	20.78	20.36	19.78		00:06:59	147.3	142.02	141.09	142.77
						00:07:00	23.96	20.76	20.32	19.72		00:07:00	147.27	141.99	141.12	142.77
						00:07:01	23.92	20.64	20.46	19.78		00:07:01	147.24	141.96	141.15	142.8
						00:07:02	23.88	20.78	20.12	19.72		00:07:02	147.27	142.02	141.15	142.8
						00:07:03	23.84	20.72	20.48	19.78		00:07:03	147.27	142.02	141.18	142.83
						00:07:04	23.94	20.7	20.22	19.72		00:07:04	147.24	142.05	141.21	142.83
						00:07:05	23.9	20.64	20.4	19.78		00:07:05	147.24	142.08	141.24	142.86
						00:07:06	23.84	20.68	20.28	19.74		00:07:06	147.27	142.08	141.24	142.86
						00:07:07	23.9	20.64	20.34	19.74		00:07:07	147.27	142.08	141.27	142.89
						00:07:08	23.78	20.64	20.22	19.72		00:07:08	147.3	142.11	141.3	142.89
						00:07:09	23.78	20.7	20.3	19.72		00:07:09	147.3	142.11	141.33	142.89
						00:07:10	23.8	20.7	20.12	19.72		00:07:10	147.3	142.08	141.33	142.92
						00:07:11	23.74	20.72	20.32	19.68		00:07:11	147.3	142.11	141.36	142.92
						00:07:12	23.76	20.64	20.08	19.68		00:07:12	147.3	142.14	141.36	142.92
						00:07:13	23.7	20.6	20.28	19.68		00:07:13	147.3	142.14	141.39	142.95
						00:07:14	23.78	20.6	20.16	19.7		00:07:14	147.33	142.17	141.39	142.95
						00:07:15	23.72	20.5	20.2	19.68		00:07:15	147.3	142.17	141.42	142.98
						00:07:16	23.68	20.62	20	19.64		00:07:16	147.27	142.2	141.42	142.98
						00:07:17	23.68	20.54	20.24	19.62		00:07:17	147.27	142.2	141.48	142.98
						00:07:18	23.68	20.66	20	19.68		00:07:18	147.3	142.23	141.48	143.01
						00:07:19	23.68	20.54	20.22	19.58		00:07:19	147.3	142.26	141.51	143.01
						00:07:20	23.62	20.6	20.16	19.6		00:07:20	147.33	142.23	141.51	143.01
						00:07:21	23.72	20.48	20.16	19.6		00:07:21	147.3	142.26	141.57	143.04
						00:07:22	23.62	20.62	20.1	19.58		00:07:22	147.3	142.26	141.54	143.04
						00:07:23	23.72	20.54	20.12	19.6		00:07:23	147.33	142.26	141.6	143.07
						00:07:24	23.62	20.6	20.06	19.62		00:07:24	147.33	142.29	141.6	143.07
						00:07:25	23.62	20.48	20.12	19.56		00:07:25	147.33	142.29	141.63	143.07
						00:07:26	23.58	20.6	20.08	19.56		00:07:26	147.33	142.35	141.63	143.07
						00:07:27	23.68	20.46	20.1	19.52		00:07:27	147.33	142.32	141.66	143.1
						00:07:28	23.6	20.66	20.12	19.54		00:07:28	147.33	142.35	141.66	143.1
						00:07:29	23.56	20.42	20.06	19.52		00:07:29	147.36	142.41	141.69	143.13
						00:07:30	23.52	20.6	20.16	19.52		00:07:30	147.33	142.41	141.66	143.13
						00:07:31	23.42	20.52	20.02	19.46		00:07:31	147.33	142.44	141.69	143.13
						00:07:32	23.52	20.54	20.02	19.5		00:07:32	147.33	142.41	141.69	143.13
						00:07:33	23.44	20.42	20.08	19.42		00:07:33	147.33	142.41	141.72	143.16
						00:07:34	23.44	20.48	20.08	19.46		00:07:34	147.33	142.44	141.72	143.16
						00:07:35	23.46	20.36	20.04	19.4		00:07:35	147.33	142.44	141.78	143.16
						00:07:36	23.34	20.5	20.2	19.42		00:07:36	147.33	142.44	141.75	143.16
						00:07:37	23.4	20.42	19.98	19.42		00:07:37	147.33	142.44	141.81	143.19
						00:07:38	23.36	20.5	20	19.42		00:07:38	147.33	142.47	141.78	143.19
						00:07:39	23.34	20.36	20.06	19.4		00:07:39	147.33	142.44	141.84	143.19
						00:07:40	23.42	20.5	20.04	19.4		00:07:40	147.36	142.47	141.81	143.22
						00:07:41	23.28	20.38	20.08	19.36		00:07:41	147.36	142.5	141.84	143.22
						00:07:42	23.34	20.5	20	19.28		00:07:42	147.36	142.5	141.84	143.22
						00:07:43	23.28	20.36	19.88	19.34		00:07:43	147.33	142.5	141.9	143.22
						00:07:44	23.36	20.46	19.98	19.34		00:07:44	147.33	142.53	141.87	143.25
						00:07:45	23.24	20.38	19.8	19.38		00:07:45	147.33	142.53	141.9	143.25
						00:07:46	23.36	20.44	19.9	19.36		00:07:46	147.33	142.53	141.87	143.25
						00:07:47	23.28	20.42	19.78	19.36		00:07:47	147.36	142.53	141.93	143.25
						00:07:48	23.3	20.48	19.92	19.28		00:07:48	147.36	142.56	141.9	143.25
						00:07:49	23.22	20.38	19.76	19.3		00:07:49	147.36	142.53	141.96	143.28
						00:07:50	23.22	20.4	19.88	19.26		00:07:50	147.39	142.59	141.93	143.28
						00:07:51	23.18	20.36	19.82	19.3		00:07:51	147.36	142.59	141.96	143.28
						00:07:52	23.24	20.36	19.9	19.26		00:07:52	147.36	142.62	141.96	143.28
						00:07:53	23.14	20.32	19.7	19.28		00:07:53	147.36	142.62	141.99	143.31
						00:07:54	23.2	20.24	19.92	19.2		00:07:54	147.36	142.68	141.99	143.31
						00:07:55	23.08	20.16	19.78	19.3		00:07:55	147.39	142.65	142.02	143.31
						00:07:56	23.12	20.24	19.86	19.26		00:07:56	147.39	142.68	142.02	143.31
						00:07:57	23.02	20.22	19.8	19.3		00:07:57	147.39	142.65	142.05	143.31
						00:07:58	23.16	20.08	19.88	19.22		00:07:58	147.39	142.65	142.02	143.31
						00:07:59	23.14	20.18	19.68	19.26		00:07:59	147.39	142.65	142.08	143.34
						00:08:00	23.08	20.16	19.78	19.2		00:08:00	147.39	142.68	142.08	143.34
						00:08:01	22.98	20.1	19.62	19.24		00:08:01	147.36	142.65	142.08	143.34
						00:08:02	22.94	20.12	19.76	19.18		00:08:02	147.36	142.68	142.08	143.34
						00:08:03	23.02	20.16	19.68	19.2		00:08:03	147.36	142.71	142.08	143.34
						00:08:04	22.94	20.06	19.76	19.16		00:08:04	147.36	142.74	142.08	143.34
						00:08:05	22.96	20.1	19.66	19.18		00:08:05	147.36	142.71	142.14	143.37
						00:08:06	22.94	20.08	19.72	19.1		00:08:06	147.39	142.71	142.14	143.37
						00:08:07	22.94	20.14	19.7	19.22		00:08:07	147.39	142.71	142.14	143.37
						00:08:08	22.88	20.06	19.66	19.18		00:08:08	147.36	142.74	142.11	143.37
						00:08:09	22.9	20.14	19.66	19.12		00:08:09	147.36	142.74	142.17	143.4
						00:08:10	22.88	20.04	19.66	19.16		00:08:10	147.36	142.74	142.17	143.37
						00:08:11	22.82	20.12	19.74	19.12		00:08:11	147.39	142.74	142.2	143.4
						00:08:12	22.8	20.04	19.58	19.18		00:08:12	147.39	142.8	142.17	143.4
						00:08:13	22.82	20.12	19.66	19.12		00:08:13	147.39	142.77	142.2	143.4
						00:08:14	22.88	20.04	19.68	19.1		00:08:14	147.39	142.77	142.2	143.4
						00:08:15	22.72	20.16	19.7	19.08		00:08:15	147.39	142.77	142.23	143.4
						00:08:16	22.74	20.08	19.6	19.1		00:08:16	147.39	142.8	142.2	143.4
						00:08:17	22.68	20.2	19.78	19.08		00:08:17	147.36	142.8	142.23	143.4
						00:08:18	22.78	20.18	19.54	19.1		00:08:18	147.39	142.8	142.23	143.43
						00:08:19	22.76	20.22	19.68	19.04		00:08:19	147.39	142.83	142.26	143.43
						00:08:20	22.74	20.04	19.56	19.02		00:08:20	147.39	142.86	142.26	143.43
						00:08:21	22.76	20.16	19.66	19		00:08:21	147.39	142.86	142.26	143.43
						00:08:22	22.76	20.06	19.56	18.96		00:08:22	147.36	142.86	142.29	143.43
						00:08:23	22.74	20.1	19.76	19		00:08:23	147.33	142.83	142.32	143.46
						00:08:24	22.7	20	19.52	19.06		00:08:24	147.33	142.86	142.29	143.43
						00:08:25	22.74	20.1	19.62	19.02		00:08:25	147.33	142.86	142.32	143.46
						00:08:26	22.6	20.02	19.54	19.08		00:08:26	147.33	142.86	142.32	143.46
						00:08:27	22.68	20.14	19.68	19.02		00:08:27	147.33	142.86	142.32	143.46
						00:08:28	22.64	20	19.5	19.06		00:08:28	147.3	142.89	142.32	143.46
						00:08:29	22.66	20.06	19.66	19		00:08:29	147.3	142.89	142.32	143.46
						00:08:30	22.6	19.98	19.58	19.06		00:08:30	147.3	142.89	142.35	143.46
						00:08:31	22.6	20.06	19.68	19.04		00:08:31	147.3	142.89	142.35	143.46
						00:08:32	22.66	20.02	19.44	19.06		00:08:32	147.3	142.89	142.35	143.46
						00:08:33	22.58	20.1	19.72	18.96		00:08:33	147.27	142.89	142.38	143.46
						00:08:34	22.7	20.02	19.48	19.06		00:08:34	147.3	142.92	142.38	143.46
						00:08:35	22.58	20.06	19.66	18.98		00:08:35	147.3	142.92	142.38	143.49
						00:08:36	22.7	20.06	19.44	19.06		00:08:36	147.3	142.92	142.38	143.49
						00:08:37	22.58	20.1	19.66	18.98		00:08:37	147.27	142.92	142.41	143.49
						00:08:38	22.62	20.12	19.38	18.98		00:08:38	147.24	142.95	142.41	143.49
						00:08:39	22.64	20.14	19.64	18.98		00:08:39	147.24	142.92	142.41	143.49
						00:08:40	22.6	20.06	19.44	19		00:08:40	147.24	142.95	142.44	143.49
						00:08:41	22.56	20.16	19.62	19		00:08:41	147.27	142.92	142.44	143.52
						00:08:42	22.48	20.04	19.38	19		00:08:42	147.24	142.95	142.44	143.52
						00:08:43	22.48	20.1	19.72	18.98		00:08:43	147.24	142.92	142.44	143.49
						00:08:44	22.7	20.04	19.46	19.04		00:08:44	147.21	142.95	142.44	143.52
						00:08:45	22.58	20.12	19.62	19.02		00:08:45	147.24	142.95	142.47	143.52
						00:08:46	22.56	20.06	19.46	18.96		00:08:46	147.21	142.95	142.47	143.52
						00:08:47	22.56	20.06	19.6	18.98		00:08:47	147.21	142.95	142.47	143.52
						00:08:48	22.46	20.06	19.46	18.94		00:08:48	147.24	142.95	142.47	143.52
						00:08:49	22.48	20.08	19.66	18.98		00:08:49	147.21	142.95	142.47	143.52
						00:08:50	22.44	20.06	19.46	18.92		00:08:50	147.18	142.98	142.47	143.52
						00:08:51	22.48	20.08	19.62	18.98		00:08:51	147.21	142.98	142.5	143.52
						00:08:52	22.44	20.1	19.46	18.9		00:08:52	147.21	142.98	142.5	143.52
						00:08:53	22.5	20.16	19.5	18.94		00:08:53	147.18	142.98	142.53	143.52
						00:08:54	22.46	20.18	19.4	18.88		00:08:54	147.21	142.98	142.5	143.52
						00:08:55	22.52	20.2	19.6	18.92		00:08:55	147.18	142.98	142.53	143.52
						00:08:56	22.48	20.06	19.46	18.88		00:08:56	147.18	142.98	142.53	143.52
						00:08:57	22.64	20.14	19.48	18.9		00:08:57	147.18	143.01	142.5	143.55
						00:08:58	22.46	20.04	19.42	18.82		00:08:58	147.18	142.98	142.53	143.52
						00:08:59	22.6	20.04	19.4	18.9		00:08:59	147.12	143.01	142.56	143.55
						00:09:00	22.64	20.06	19.44	18.9		00:09:00	147.15	143.04	142.56	143.55
						00:09:01	22.52	20.06	19.46	18.96		00:09:01	147.15	143.01	142.56	143.55
						00:09:02	22.6	20.08	19.42	18.86		00:09:02	147.15	143.04	142.56	143.52
						00:09:03	22.7	20.04	19.46	18.92		00:09:03	147.12	143.01	142.59	143.55
						00:09:04	22.54	20.04	19.42	18.86		00:09:04	147.15	143.04	142.59	143.55
						00:09:05	22.48	20.04	19.44	18.92		00:09:05	147.12	143.04	142.59	143.55
						00:09:06	22.58	20.14	19.42	18.8		00:09:06	147.09	143.04	142.59	143.55
						00:09:07	22.5	20.08	19.3	18.86		00:09:07	147.09	143.04	142.62	143.55
						00:09:08	22.64	20.2	19.5	18.78		00:09:08	147.09	143.07	142.62	143.55
						00:09:09	22.5	20.12	19.42	18.86		00:09:09	147.09	143.04	142.62	143.55
						00:09:10	22.58	20.1	19.4	18.76		00:09:10	147.06	143.07	142.62	143.55
						00:09:11	22.48	20.1	19.46	18.86		00:09:11	147.06	143.07	142.62	143.55
						00:09:12	22.52	20.12	19.46	18.74		00:09:12	147.06	143.07	142.62	143.55
						00:09:13	22.5	20.12	19.24	18.8		00:09:13	147.03	143.07	142.65	143.55
						00:09:14	22.5	20.1	19.56	18.76		00:09:14	147.03	143.07	142.65	143.55
						00:09:15	22.6	20.06	19.38	18.78		00:09:15	147	143.07	142.65	143.55
						00:09:16	22.62	20.1	19.44	18.8		00:09:16	147.03	143.1	142.65	143.55
						00:09:17	22.76	20.06	19.42	18.78		00:09:17	147	143.07	142.65	143.55
						00:09:18	22.56	20.1	19.36	18.76		00:09:18	147.03	143.1	142.65	143.55
						00:09:19	22.62	20.04	19.14	18.74		00:09:19	146.97	143.07	142.65	143.58
						00:09:20	22.58	20.12	19.36	18.76		00:09:20	147	143.07	142.68	143.58
						00:09:21	22.7	20.04	19.2	18.74		00:09:21	147.03	143.1	142.68	143.55
						00:09:22	22.58	20.14	19.34	18.74		00:09:22	146.97	143.13	142.68	143.55
						00:09:23	22.7	20.12	19.3	18.7		00:09:23	147	143.1	142.68	143.55
						00:09:24	22.58	20.16	19.42	18.74		00:09:24	147.03	143.1	142.68	143.55
						00:09:25	22.62	20.12	19.3	18.7		00:09:25	146.97	143.13	142.68	143.55
						00:09:26	22.64	20.12	19.36	18.74		00:09:26	147	143.13	142.68	143.55
						00:09:27	22.6	20.02	19.28	18.7		00:09:27	147.03	143.13	142.68	143.58
						00:09:28	22.56	20.2	19.38	18.76		00:09:28	147	143.13	142.68	143.58
						00:09:29	22.48	20.1	19.22	18.68		00:09:29	147.03	143.13	142.71	143.55
						00:09:30	22.48	20.18	19.48	18.78		00:09:30	146.97	143.13	142.71	143.58
						00:09:31	22.7	20	19.22	18.74		00:09:31	147	143.13	142.71	143.55
						00:09:32	22.58	20.16	19.46	18.76		00:09:32	147.03	143.13	142.71	143.55
						00:09:33	22.56	20.02	19.34	18.7		00:09:33	146.97	143.13	142.71	143.55
						00:09:34	22.56	20.12	19.4	18.82		00:09:34	147	143.16	142.74	143.55
						00:09:35	22.46	20.04	19.26	18.68		00:09:35	147.03	143.16	142.71	143.55
						00:09:36	22.48	20.16	19.38	18.76		00:09:36	146.97	143.16	142.74	143.55
						00:09:37	22.44	20.04	19.2	18.68		00:09:37	147	143.16	142.74	143.55
						00:09:38	22.48	20.12	19.34	18.74		00:09:38	147.03	143.13	142.74	143.55
						00:09:39	22.44	19.98	19.34	18.68		00:09:39	146.97	143.16	142.74	143.55
						00:09:40	22.5	20.12	19.28	18.72		00:09:40	147	143.19	142.74	143.58
						00:09:41	22.46	19.96	19.28	18.68		00:09:41	147.03	143.16	142.74	143.55
						00:09:42	22.52	20.14	19.3	18.72		00:09:42	146.97	143.16	142.77	143.55
						00:09:43	22.48	19.94	19.38	18.64		00:09:43	147	143.16	142.74	143.55
						00:09:44	22.64	20.18	19.3	18.66		00:09:44	147.03	143.19	142.77	143.55
						00:09:45	22.46	20.06	19.3	18.64		00:09:45	146.97	143.16	142.77	143.55
						00:09:46	22.6	20.14	19.44	18.68		00:09:46	147	143.19	142.8	143.55
						00:09:47	22.64	20.06	19.38	18.66		00:09:47	147.03	143.19	142.77	143.55
						00:09:48	22.52	20.2	19.32	18.74		00:09:48	146.97	143.19	142.77	143.55
						00:09:49	22.6	20.14	19.4	18.64		00:09:49	147	143.19	142.74	143.55
						00:09:50	22.7	20.16	19.18	18.74		00:09:50	147.03	143.22	142.77	143.55
						00:09:51	22.54	20.04	19.24	18.68		00:09:51	146.97	143.22	142.77	143.55
						00:09:52	22.48	20.14	19.2	18.72		00:09:52	147	143.22	142.8	143.58
						00:09:53	22.58	19.98	19.36	18.7		00:09:53	147.03	143.22	142.77	143.55
						00:09:54	22.5	20.16	19.18	18.74		00:09:54	146.97	143.22	142.8	143.55
						00:09:55	22.64	20.02	19.28	18.8		00:09:55	147	143.22	142.8	143.55
						00:09:56	22.5	20.08	19.16	18.74		00:09:56	147.03	143.22	142.83	143.55
						00:09:57	22.58	20.04	19.28	18.76		00:09:57	146.97	143.22	142.83	143.55
						00:09:58	22.48	20.22	19.24	18.74		00:09:58	147	143.22	142.83	143.55
						00:09:59	22.52	20.08	19.28	18.78		00:09:59	147.03	143.25	142.8	143.55
						00:10:00	22.5	20.2	19.22	18.76		00:10:00	146.97	143.25	142.83	143.55
						00:10:01	22.5	20.16	19.32	18.68		00:10:01	147	143.25	142.83	143.55
						00:10:02	22.6	20.2	19.18	18.68		00:10:02	147.03	143.22	142.83	143.55
						00:10:03	22.62	20.12	19.28	18.76		00:10:03	146.97	143.25	142.8	143.52
						00:10:04	22.76	20.22	19.12	18.68		00:10:04	147	143.25	142.83	143.55
						00:10:05	22.56	20.14	19.26	18.78		00:10:05	147.03	143.25	142.83	143.52
						00:10:06	22.62	20.2	19.16	18.68		00:10:06	146.97	143.25	142.83	143.52
						00:10:07	22.58	20.18	19.28	18.82		00:10:07	147	143.25	142.83	143.52
						00:10:08	22.7	20.28	19.14	18.76		00:10:08	147.03	143.25	142.83	143.55
						00:10:09	22.58	20.18	19.2	18.86		00:10:09	146.97	143.28	142.83	143.52
						00:10:10	22.7	20.2	19.06	18.74		00:10:10	147	143.25	142.86	143.52
						00:10:11	22.58	20.2	19.26	18.86		00:10:11	147.03	143.28	142.86	143.52
						00:10:12	22.62	20.24	19.1	18.7		00:10:12	146.97	143.25	142.86	143.52
						00:10:13	22.64	20.3	19.24	18.74		00:10:13	147	143.28	142.86	143.49
						00:10:14	22.6	20.26	19.08	18.74		00:10:14	147.03	143.25	142.86	143.52
						00:10:15	22.56	20.28	19.22	18.66		00:10:15	146.97	143.28	142.86	143.49
						00:10:16	22.48	20.26	19.14	18.74		00:10:16	147	143.28	142.89	143.52
						00:10:17	22.48	20.26	19.24	18.8		00:10:17	147.03	143.31	142.89	143.49
						00:10:18	22.7	20.26	19.12	18.78		00:10:18	146.97	143.28	142.89	143.52
						00:10:19	22.58	20.14	19.24	18.72		00:10:19	147	143.31	142.86	143.49
						00:10:20	22.56	20.16	19.22	18.74		00:10:20	147.03	143.31	142.89	143.52
						00:10:21	22.56	20.18	19.22	18.7		00:10:21	146.97	143.31	142.89	143.49
						00:10:22	22.46	20.16	19.2	18.74		00:10:22	147	143.31	142.89	143.49
						00:10:23	22.48	20.26	19.22	18.74		00:10:23	147.03	143.31	142.89	143.49
						00:10:24	22.44	20.18	19.24	18.7		00:10:24	146.97	143.28	142.89	143.49
						00:10:25	22.48	20.3	19.24	18.64		00:10:25	147	143.31	142.89	143.49
						00:10:26	22.44	20.14	19.24	18.72		00:10:26	147.03	143.31	142.89	143.49
						00:10:27	22.5	20.14	19.24	18.56		00:10:27	146.97	143.31	142.89	143.46
						00:10:28	22.46	20.08	19.28	18.64		00:10:28	147.03	143.31	142.89	143.49
						00:10:29	22.52	20.06	19.24	18.64		00:10:29	146.97	143.31	142.89	143.46
						00:10:30	22.48	20.06	19.24	18.68		00:10:30	147	143.31	142.89	143.49
						00:10:31	22.64	20.12	19.32	18.64		00:10:31	147.03	143.31	142.89	143.46
						00:10:32	22.46	20.08	19.4	18.72		00:10:32	146.97	143.31	142.89	143.49
						00:10:33	22.6	20.2	19.24	18.6		00:10:33		143.31	142.89	143.46
						00:10:34	22.64	20.06	19.34	18.76		00:10:34		143.31	142.89	143.46
						00:10:35	22.52	20.06	19.28	18.6		00:10:35		143.31	142.89	143.46
						00:10:36	22.6	20.02	19.36	18.62		00:10:36		143.28	142.92	143.46
						00:10:37	22.7	20.1	19.24	18.62		00:10:37		143.31	142.92	143.46
						00:10:38	22.54	19.96	19.32	18.7		00:10:38		143.31	142.92	143.46
						00:10:39	22.48	20.12	19.18	18.56		00:10:39		143.31	142.92	143.46
						00:10:40	22.58	19.98	19.3	18.68		00:10:40		143.31	142.92	143.46
						00:10:41	22.5	20.06	19.18	18.54		00:10:41		143.31	142.89	143.46
						00:10:42	22.64	19.94	19.3	18.68		00:10:42		143.31	142.92	143.46
						00:10:43	22.5	20.06	19.14	18.52		00:10:43		143.34	142.92	143.46
						00:10:44	22.58	19.96	19.28	18.66		00:10:44		143.31	142.92	143.46
						00:10:45	22.48	20.06	19.1	18.64		00:10:45		143.31	142.92	143.46
						00:10:46	22.52	20.02	19.28	18.62		00:10:46		143.31	142.92	143.46
						00:10:47	22.5	20.1	19.12	18.62		00:10:47		143.31	142.92	143.46
						00:10:48	22.5	19.94	19.34	18.54		00:10:48		143.31	142.92	143.46
						00:10:49	22.6	20.22	19.18	18.58		00:10:49		143.34	142.92	143.46
						00:10:50	22.62	20.04	19.36	18.56		00:10:50		143.31	142.92
						00:10:51	22.76	20.08	19.18	18.68		00:10:51		143.31	142.92
						00:10:52	22.56	20.02	19.34	18.54		00:10:52		143.34	142.92
						00:10:53	22.62	20.22	19.16	18.68		00:10:53		143.31	142.92
						00:10:54	22.5	20	19.36	18.52		00:10:54		143.31	142.92
						00:10:55	22.58	20.26	19.16	18.66		00:10:55		143.34	142.92
						00:10:56	22.48	20.04	19.36	18.64		00:10:56		143.34	142.92
						00:10:57	22.52	20.12	19.16	18.62		00:10:57		143.34	142.92
						00:10:58	22.5	20	19.46	18.62		00:10:58		143.31	142.92
						00:10:59	22.5	20.2	19.2	18.54		00:10:59		143.37	142.92
						00:11:00	22.6	20	19.34	--		00:11:00		143.37	142.92
						00:11:01	22.62	20.12	19.18	--		00:11:01		143.34	142.92
						00:11:02	22.76	19.96	19.34	--		00:11:02		143.37	142.92
						00:11:03	22.56	20.1	19.14	--		00:11:03		143.37	142.92
						00:11:04	--	20	19.36	--		00:11:04		143.34	142.92
						00:11:05	--	20.18	19.12	--		00:11:05		143.37	142.92
						00:11:06	--	19.98	19.3	--		00:11:06		143.34	142.95
						00:11:07	--	20.2	19.12	--		00:11:07		143.37	142.95
						00:11:08	--	19.98	19.28	--		00:11:08		143.37	142.92
						00:11:09	--	20.16	19.14	--		00:11:09		143.37	142.95
						00:11:10	--	19.98	19.18	--		00:11:10		143.37	142.95
						00:11:11	--	20.08	19.14	--		00:11:11		143.37	142.95
						00:11:12	--	20.18	19.2	--		00:11:12			142.92
						00:11:13	--	19.98	19.24	--		00:11:13			142.92
						00:11:14	--	20.2	19.16	--		00:11:14			142.92
						00:11:15	--	19.98	19.2	--		00:11:15			142.92
						00:11:16	--	20.16	19.3	--		00:11:16			142.92
						00:11:17	--	19.98	19.24	--		00:11:17			142.92
						00:11:18	--	20.08	19.24	--		00:11:18			142.92
						00:11:19	--	20.18	19.22	--		00:11:19			142.92
						00:11:20	--	19.98	19.16	--		00:11:20			142.92
						00:11:21	--	20.2	19.22	--		00:11:21			142.92
						00:11:22	--	19.98	19.12	--		00:11:22			142.92
						00:11:23	--	20.16	19.22	--		00:11:23			142.92
						00:11:24	--	19.98	19.1	--		00:11:24			142.92
						00:11:25	--	20.18	19.16	--		00:11:25			142.92
						00:11:26	--	19.98	19.04	--		00:11:26			142.89
						00:11:27	--	20.2	19.18	--		00:11:27			142.92
						00:11:28	--	19.98	19.08	--		00:11:28			142.92
						00:11:29	--	20.16	19.16	--		00:11:29			142.92
						00:11:30	--	19.98	19	--		00:11:30			142.92
						00:11:31	--	--	19.18	--		00:11:31			142.92
						00:11:32	--	--	19.02	--		00:11:32			142.92
						00:11:33	--	--	19.16	--		00:11:33			142.92
						00:11:34	--	--	19	--		00:11:34			142.92
						00:11:35	--	--	19.12	--		00:11:35			142.92
						00:11:36	--	--	18.96	--		00:11:36			142.92
						00:11:37	--	--	19.12	--		00:11:37			142.92
						00:11:38	--	--	19.02	--		00:11:38			142.92
